# Supplementary material for: 2-Ethyl-5-triphenyl­methyl-1,3-dioxane
Source: Acta Crystallogr Sect E Struct Rep Online. 2010 Sep 18;66(Pt 10):o2582. doi: 10.1107/S1600536810036767 (PMC2983286; doi:10.1107/S1600536810036767)
Supplement: Supplementary file 2 [file e-66-o2582-Isup2.hkl]

# 
# h,k,l, Fc-squared, Fo-squared, sigma(Fo-squared) and status flag 
# 
data_I
_shelx_title '  P21/c' 
_shelx_refln_list_code          4 
_shelx_F_calc_maximum      179.71 
_exptl_crystal_F_000       768.00 
_reflns_d_resolution_high  0.7813 
 
loop_ 
 _symmetry_equiv_pos_as_xyz 
 'x, y, z' 
 '-x, y+1/2, -z+1/2' 
 '-x, -y, -z' 
 'x, -y-1/2, z-1/2' 
 
_cell_length_a    10.5401 
_cell_length_b    13.3550 
_cell_length_c    14.6044 
_cell_angle_alpha  90.000 
_cell_angle_beta  110.523 
_cell_angle_gamma  90.000 
 
_shelx_F_squared_multiplier     1.000 
 
loop_ 
 _refln_index_h 
 _refln_index_k 
 _refln_index_l 
 _refln_F_squared_calc 
 _refln_F_squared_meas 
 _refln_F_squared_sigma 
 _refln_observed_status 
   1   0   0     3977.50     4228.79    121.86 o 
   2   0   0    32294.27    33502.54    667.85 o 
   3   0   0     3132.36     3410.71     69.00 o 
   4   0   0     4844.51     5043.18    127.76 o 
   5   0   0     4010.47     4537.64     92.12 o 
   6   0   0     1102.74     1139.67     25.68 o 
   7   0   0     1241.97     1210.48     42.16 o 
   8   0   0       97.53       80.14     10.87 o 
   9   0   0      190.34      183.36     14.17 o 
  10   0   0       18.65       12.23      9.00 o 
  11   0   0        4.82       15.12     10.09 o 
  12   0   0      270.92      270.74     20.45 o 
   1   1   0        6.97        7.00      0.72 o 
   2   1   0       74.30       65.89      2.36 o 
   3   1   0     5347.18     5554.80     70.00 o 
   4   1   0      460.43      499.80      8.54 o 
   5   1   0     1642.85     1843.97     24.59 o 
   6   1   0        9.46        9.20      1.78 o 
   7   1   0       27.66       12.87      2.58 o 
   8   1   0        5.07        4.01      4.98 o 
   9   1   0       34.20       41.92     10.18 o 
  10   1   0        4.87        7.12      6.13 o 
  11   1   0        0.48       -4.75      6.57 o 
  12   1   0       11.41        7.37      7.93 o 
   0   2   0      474.31      504.91     15.59 o 
   1   2   0      114.63      114.38      3.67 o 
   2   2   0       72.83       66.38      2.12 o 
   3   2   0     3991.13     4007.84     56.96 o 
   4   2   0     3967.49     4190.83     63.62 o 
   5   2   0     1616.42     1766.07     31.13 o 
   6   2   0      408.58      432.51      7.48 o 
   7   2   0      540.72      566.52     10.97 o 
   8   2   0        0.72        5.50      4.78 o 
   9   2   0        0.01        1.49      5.36 o 
  10   2   0      289.55      280.43     15.59 o 
  11   2   0       39.46       33.15      8.37 o 
  12   2   0       97.66       86.77     11.21 o 
   1   3   0      921.52      936.95     20.12 o 
   2   3   0     3975.76     4040.66    138.44 o 
   3   3   0       44.70       38.64      2.58 o 
   4   3   0       31.18       25.97      1.74 o 
   5   3   0      136.31      120.86      3.04 o 
   6   3   0      821.56      839.60     14.41 o 
   7   3   0       17.65       11.41      3.41 o 
   8   3   0      680.70      668.66     23.54 o 
   9   3   0       41.44       30.16      6.59 o 
  10   3   0      170.39      165.30     10.53 o 
  11   3   0      107.81      137.69     11.54 o 
  12   3   0       20.50       36.42      9.87 o 
   0   4   0      639.00      616.99     20.15 o 
   1   4   0     2664.40     2940.27     59.80 o 
   2   4   0      122.70      115.53      3.73 o 
   3   4   0      466.40      469.82     14.05 o 
   4   4   0      727.83      756.32     13.33 o 
   5   4   0      115.14      115.10      4.02 o 
   6   4   0      102.16       98.74      3.95 o 
   7   4   0      143.86      125.74      5.85 o 
   8   4   0     1061.13     1092.10     22.84 o 
   9   4   0       77.60       72.07      8.87 o 
  10   4   0      191.39      190.70     11.31 o 
  11   4   0        0.44       -6.67      6.86 o 
  12   4   0       32.74       38.92     10.18 o 
   1   5   0     1563.91     1647.72     35.02 o 
   2   5   0     1179.67     1293.45     23.19 o 
   3   5   0     1013.57     1033.88     34.31 o 
   4   5   0      600.46      615.04     14.59 o 
   5   5   0       97.32       89.89      3.79 o 
   6   5   0      574.38      575.75     17.19 o 
   7   5   0     1058.46     1079.72     22.46 o 
   8   5   0       12.64        6.84      4.18 o 
   9   5   0      879.62      840.34     37.83 o 
  10   5   0       14.98       13.35      7.05 o 
  11   5   0      259.34      255.46     13.98 o 
  12   5   0      112.81       96.15     12.66 o 
   0   6   0      975.54     1104.48     35.23 o 
   1   6   0      838.71      869.51     47.48 o 
   2   6   0     1782.60     1982.89     34.81 o 
   3   6   0        7.89        2.55      2.15 o 
   4   6   0      219.23      232.46      6.56 o 
   5   6   0        7.72        6.71      2.40 o 
   6   6   0       23.78       18.80      8.14 o 
   7   6   0       97.81       91.75     15.24 o 
   8   6   0      724.35      699.39     29.83 o 
   9   6   0        8.83        9.52      6.51 o 
  10   6   0        0.33        3.73      6.88 o 
  11   6   0        3.88       -3.80      7.82 o 
   1   7   0     2956.64     3172.49     66.05 o 
   2   7   0     1417.42     1417.88     92.58 o 
   3   7   0       23.26       16.09      2.87 o 
   4   7   0       18.24       20.15      3.07 o 
   5   7   0       31.31       36.22      8.73 o 
   6   7   0      569.94      559.14     17.00 o 
   7   7   0       15.84        9.34      5.08 o 
   8   7   0      390.45      363.96     19.76 o 
   9   7   0       45.44       57.62     12.06 o 
  10   7   0      238.07      267.07     20.35 o 
  11   7   0       68.63       95.40     18.14 o 
   0   8   0      519.21      485.48     19.81 o 
   1   8   0        5.21        5.16      3.20 o 
   2   8   0      840.86      889.63     57.62 o 
   3   8   0       80.52       88.22      4.80 o 
   4   8   0       68.96       62.38      5.28 o 
   5   8   0       10.91        7.66      4.59 o 
   6   8   0       86.81       85.29     21.03 o 
   7   8   0      762.35      738.46     21.76 o 
   8   8   0       51.04       35.11     12.03 o 
   9   8   0       24.70       28.76      7.14 o 
  10   8   0        0.00        3.19     11.04 o 
  11   8   0        2.58       -8.15     12.40 o 
   1   9   0      326.23      335.47     11.49 o 
   2   9   0      497.87      508.55     17.07 o 
   3   9   0      370.85      390.98     10.48 o 
   5   9   0      295.67      303.12     12.10 o 
   6   9   0        0.02       -0.79      5.07 o 
   7   9   0       21.40       18.17      6.54 o 
   8   9   0       29.17       15.97      7.00 o 
   9   9   0       67.18       63.98      8.92 o 
  10   9   0      119.62      137.08     19.03 o 
   0  10   0       22.90       38.08      7.95 o 
   1  10   0        6.85        5.27      4.42 o 
   2  10   0       35.36       24.57      5.13 o 
   3  10   0        5.65        3.82      3.81 o 
   4  10   0        6.98       11.39      4.01 o 
   5  10   0      186.13      175.98      9.41 o 
   6  10   0        3.35        2.01      5.66 o 
   7  10   0       22.23       25.51      7.54 o 
   8  10   0      286.26      288.25     13.66 o 
   9  10   0        0.85       -4.89     10.55 o 
  10  10   0       74.42       92.44     17.19 o 
   1  11   0       71.31       79.15     11.65 o 
   2  11   0       26.20       21.42      5.76 o 
   3  11   0       19.44       12.01      5.44 o 
   4  11   0       97.18       91.07      8.85 o 
   5  11   0      109.96      109.29      9.12 o 
   6  11   0        0.50       -6.12      5.71 o 
   7  11   0      209.75      205.30     12.01 o 
   8  11   0       39.86       19.70      9.75 o 
   9  11   0        3.90        7.46     20.42 o 
   0  12   0        6.70        5.06      7.30 o 
   1  12   0       77.89       99.88      8.79 o 
   2  12   0      129.35      135.34      8.64 o 
   3  12   0        0.00       -1.75      3.99 o 
   4  12   0       11.74       14.30      6.58 o 
   5  12   0        7.24        9.93      6.40 o 
   6  12   0      283.54      258.11     13.22 o 
   7  12   0      329.23      316.25     15.03 o 
   8  12   0        1.46       -4.17      7.91 o 
   1  13   0     1468.89     1507.87     37.97 o 
   2  13   0     1084.51     1083.12     29.40 o 
   3  13   0      143.51      143.41      7.80 o 
   4  13   0       16.60       -1.60      6.47 o 
   5  13   0       69.75       60.84     10.74 o 
   6  13   0      177.91      181.18     11.92 o 
   7  13   0        0.07        0.68      7.91 o 
   8  13   0      194.55      224.02     18.97 o 
   0  14   0       45.92       60.71     13.05 o 
   1  14   0      254.97      265.78     12.98 o 
   2  14   0      141.09      152.19     10.36 o 
   3  14   0        0.98       -1.83      6.95 o 
   4  14   0      301.45      336.34     15.70 o 
   5  14   0        0.07        3.04      7.72 o 
   6  14   0       74.65       69.57     16.27 o 
   7  14   0       84.70      104.60     28.08 o 
   1  15   0      122.77      145.32     12.12 o 
   2  15   0       89.68      117.58      9.58 o 
   3  15   0        0.00      -11.52      7.68 o 
   4  15   0        5.69       -0.43      8.21 o 
   5  15   0       39.40       32.75     10.01 o 
   6  15   0      439.78      471.64     20.38 o 
   0  16   0      105.65      121.15     18.62 o 
   1  16   0       83.22       98.85     11.56 o 
   2  16   0        1.17       -0.73      9.24 o 
   3  16   0       40.25       39.74     10.42 o 
   4  16   0       39.81       27.64     10.05 o 
   1  17   0       74.39       79.17     11.68 o 
 -12   1   1      124.57      144.39     14.95 o 
 -11   1   1       50.41       64.92     12.64 o 
 -10   1   1       36.05       27.44      6.77 o 
  -9   1   1      152.09      166.71      9.54 o 
  -8   1   1        8.16        4.03      3.40 o 
  -7   1   1      131.69      118.89      4.30 o 
  -6   1   1       43.77       30.91      3.53 o 
  -5   1   1      128.57      145.02      3.93 o 
  -4   1   1       71.69       81.22      2.67 o 
  -3   1   1     1863.68     1954.95     28.42 o 
  -2   1   1      221.80      214.08      5.92 o 
  -1   1   1      734.77      693.54     12.01 o 
   0   1   1      316.67      290.25      6.50 o 
   1   1   1     3441.55     3366.58     47.79 o 
   2   1   1      322.89      336.71      7.03 o 
   3   1   1     3887.52     4092.13     58.48 o 
   4   1   1     4690.43     5282.75     75.36 o 
   5   1   1     7673.03     8551.59    121.09 o 
   6   1   1      231.91      248.50      5.91 o 
   7   1   1      216.13      224.77      8.37 o 
   8   1   1      131.47      132.00      8.48 o 
   9   1   1        0.18       -0.28      5.21 o 
  10   1   1       36.07       17.11      7.00 o 
  11   1   1       19.49        6.69      7.65 o 
  12   1   1        5.69        4.61      8.50 o 
 -12   2   1        2.10       -3.29      7.52 o 
 -11   2   1        1.51        0.05      6.64 o 
 -10   2   1        0.02       -8.47      5.65 o 
  -9   2   1        2.48        2.67      5.01 o 
  -8   2   1       28.52       21.56      4.66 o 
  -7   2   1      592.44      599.34     11.36 o 
  -6   2   1     1435.42     1591.47     24.74 o 
  -5   2   1       22.36       22.79      2.20 o 
  -4   2   1     1486.28     1565.33     23.55 o 
  -3   2   1      150.43      150.04      3.51 o 
  -2   2   1      337.82      280.15      5.66 o 
  -1   2   1     3150.40     3404.12     96.89 o 
   0   2   1     8072.29     8070.13    240.53 o 
   1   2   1     3598.56     3398.78     55.72 o 
   2   2   1      694.00      639.52     10.21 o 
   3   2   1      195.31      206.04      3.75 o 
   4   2   1       48.50       52.32      1.97 o 
   5   2   1     2933.30     3084.15     40.16 o 
   6   2   1       29.45       31.16      3.65 o 
   7   2   1     1239.20     1323.13     25.64 o 
   8   2   1      360.29      345.76     13.29 o 
   9   2   1      525.32      461.35     16.71 o 
  10   2   1       64.42       34.80      7.39 o 
  11   2   1       64.22       58.36      9.56 o 
  12   2   1        3.03        5.72      9.36 o 
 -12   3   1       12.89       12.55      9.43 o 
 -11   3   1       81.17       71.01     10.14 o 
 -10   3   1       12.11       13.61      6.41 o 
  -9   3   1       62.16       65.94      7.73 o 
  -8   3   1      102.41      101.21      7.51 o 
  -7   3   1       13.58        8.87      2.66 o 
  -6   3   1      808.85      859.68     14.77 o 
  -5   3   1      754.54      821.69     17.21 o 
  -4   3   1      433.76      429.69     10.26 o 
  -3   3   1      546.34      592.75     11.69 o 
  -2   3   1     6517.91     6700.43    109.00 o 
  -1   3   1     8235.32     8666.38    171.44 o 
   0   3   1     5499.45     5909.74    196.44 o 
   1   3   1    18449.48    19108.18    536.27 o 
   2   3   1       14.61       11.07      1.46 o 
   3   3   1        1.38       -2.92      1.95 o 
   4   3   1       61.85       68.17      2.44 o 
   5   3   1     2574.22     2621.59     34.56 o 
   6   3   1      769.56      831.22     17.35 o 
   7   3   1      678.47      685.48     15.49 o 
   8   3   1      347.08      335.60     15.47 o 
   9   3   1        2.93       -1.24      5.80 o 
  10   3   1       43.83       51.65      8.65 o 
  11   3   1      111.80      130.58     12.33 o 
  12   3   1        6.15        8.05      9.18 o 
 -12   4   1      152.05      176.86     12.58 o 
 -11   4   1       29.05       18.18      7.47 o 
 -10   4   1       11.83        0.64      6.46 o 
  -9   4   1      119.12      112.16      9.32 o 
  -8   4   1       20.94       22.45      4.37 o 
  -7   4   1      341.41      325.87      8.97 o 
  -6   4   1      393.16      417.82      8.65 o 
  -4   4   1        4.82        2.68      1.50 o 
  -3   4   1      101.57      122.80      7.02 o 
  -2   4   1        3.76        1.72      1.47 o 
  -1   4   1     6016.03     6366.11    126.82 o 
   0   4   1     1781.53     1801.30     61.17 o 
   1   4   1      584.24      577.46     16.10 o 
   2   4   1     1640.44     1634.91     28.24 o 
   3   4   1       27.90       32.82      3.25 o 
   4   4   1       72.58       83.82      3.09 o 
   5   4   1      428.27      419.94     15.70 o 
   6   4   1      947.14      865.39     34.73 o 
   7   4   1       28.01       23.23      4.14 o 
   8   4   1        6.03        1.29      3.81 o 
   9   4   1       47.21       44.57      8.58 o 
  10   4   1        5.82        7.21      7.12 o 
  11   4   1      157.78      137.58     11.82 o 
 -12   5   1       25.86       28.96      9.36 o 
 -11   5   1        2.50       -1.47      7.07 o 
 -10   5   1      287.27      293.02     13.92 o 
  -9   5   1       92.98      105.00      9.44 o 
  -8   5   1      527.46      547.33     20.13 o 
  -7   5   1      544.63      527.10     13.02 o 
  -6   5   1      885.72      841.84     22.33 o 
  -5   5   1      418.01      437.06     15.74 o 
  -4   5   1       83.34       95.04      3.80 o 
  -3   5   1      188.21      216.19      7.57 o 
  -2   5   1      221.32      234.63     10.80 o 
  -1   5   1      264.80      257.66      7.73 o 
   0   5   1       73.96       69.31      6.27 o 
   1   5   1     2961.31     2951.57     60.59 o 
   2   5   1        5.04        4.34      1.82 o 
   3   5   1      453.12      458.67      9.88 o 
   4   5   1      181.99      160.65      5.01 o 
   5   5   1       94.38       94.23      4.08 o 
   6   5   1      222.16      232.49      7.84 o 
   7   5   1        0.00       -0.63      3.29 o 
   8   5   1      291.63      285.44      9.72 o 
   9   5   1        0.19       -7.62      5.80 o 
  10   5   1      260.02      222.76     12.75 o 
  11   5   1      118.55      134.37     12.40 o 
 -12   6   1        0.09        0.37      9.31 o 
 -11   6   1        7.70        4.05      8.00 o 
 -10   6   1       17.29       21.08      7.49 o 
  -9   6   1       25.29       14.98      6.26 o 
  -8   6   1       50.49       49.82      6.67 o 
  -7   6   1        6.66        0.41      4.11 o 
  -6   6   1      211.06      206.70      8.99 o 
  -5   6   1       96.10       93.81      4.09 o 
  -4   6   1        0.52        1.69      4.16 o 
  -3   6   1      981.51     1018.20     47.76 o 
  -2   6   1     1094.00     1247.19     35.94 o 
  -1   6   1      734.80      743.53     17.87 o 
   0   6   1       33.94       32.51      5.54 o 
   1   6   1     3355.26     3849.89    121.78 o 
   2   6   1     1318.51     1410.34     25.59 o 
   3   6   1      200.99      233.95      6.57 o 
   4   6   1      322.41      333.35     11.28 o 
   5   6   1       57.53       52.54      3.84 o 
   6   6   1      903.87      844.61     22.38 o 
   7   6   1        0.43       -4.57      6.12 o 
   8   6   1      925.32      828.34     34.62 o 
   9   6   1        2.49       -6.09      6.34 o 
  10   6   1       35.22       28.36      8.24 o 
  11   6   1        2.97        0.99      8.43 o 
 -11   7   1      214.13      234.66     19.91 o 
 -10   7   1        3.34        0.95     10.67 o 
  -9   7   1        0.27       -7.24      9.04 o 
  -8   7   1      498.73      449.40     62.70 o 
  -7   7   1      176.70      177.00      9.04 o 
  -6   7   1       62.69       77.59      8.82 o 
  -5   7   1       24.17       23.71      6.66 o 
  -4   7   1       92.56       65.34     10.40 o 
  -3   7   1      479.89      509.21     14.61 o 
  -2   7   1        1.98       -1.91      2.59 o 
  -1   7   1        2.98        0.88      2.81 o 
   0   7   1       30.86       38.66      4.18 o 
   1   7   1      539.17      637.04     16.45 o 
   2   7   1       12.78       12.94      2.68 o 
   3   7   1      763.85      838.58     16.97 o 
   4   7   1       39.15       41.29      3.74 o 
   5   7   1       63.71       48.59      5.89 o 
   6   7   1      599.29      586.53     17.71 o 
   7   7   1      336.18      345.05     13.14 o 
   8   7   1      384.87      405.93     15.23 o 
   9   7   1       13.14        9.75      9.41 o 
  10   7   1       37.55       25.62     12.23 o 
  11   7   1       47.70       61.90     16.95 o 
 -11   8   1        1.02        7.98     12.20 o 
 -10   8   1        3.01       -1.39     10.67 o 
  -9   8   1      177.40      163.95     37.24 o 
  -8   8   1        0.00        1.98      7.34 o 
  -7   8   1       32.36       24.15      6.11 o 
  -6   8   1      578.43      572.12     17.55 o 
  -5   8   1       43.32       23.46      8.88 o 
  -4   8   1      654.52      647.66     14.38 o 
  -3   8   1      606.77      649.12     14.43 o 
  -2   8   1      173.73      173.68     14.73 o 
  -1   8   1       33.08       38.82      4.57 o 
   0   8   1      380.34      377.36     11.75 o 
   1   8   1      345.89      380.59     16.71 o 
   2   8   1      516.18      531.42     12.40 o 
   3   8   1        0.98       -0.93      2.85 o 
   4   8   1      900.98      888.27     18.39 o 
   5   8   1       11.46       12.63      4.76 o 
   6   8   1       63.93       49.35     11.65 o 
   7   8   1      209.86      186.89     11.19 o 
   8   8   1       85.26       85.48      8.89 o 
   9   8   1        0.04       -1.28      6.77 o 
  10   8   1      127.24      168.14     17.46 o 
 -10   9   1        0.04       -0.24     11.99 o 
  -9   9   1      129.41      106.95     11.79 o 
  -8   9   1       19.08       20.31      6.86 o 
  -7   9   1      876.37      833.33     33.65 o 
  -6   9   1      129.43      124.44      8.32 o 
  -5   9   1      138.37      143.42      8.58 o 
  -4   9   1        9.86        8.72      3.41 o 
  -3   9   1      721.91      785.91     21.50 o 
  -2   9   1      547.20      554.45     16.01 o 
  -1   9   1       94.26      116.15      7.25 o 
   0   9   1      171.30      188.45      8.38 o 
   1   9   1        1.11        1.19      3.46 o 
   2   9   1     1089.48     1183.46     23.55 o 
   3   9   1      157.16      149.13     15.31 o 
   4   9   1        6.28        8.00      3.54 o 
   5   9   1       19.11       15.12      5.38 o 
   6   9   1        9.45        7.22      5.08 o 
   7   9   1       55.43       76.73     19.50 o 
   8   9   1       11.24        6.68      6.62 o 
   9   9   1        0.05       -9.40      7.71 o 
  10   9   1      150.28      136.54     15.70 o 
 -10  10   1       13.84       18.01     13.18 o 
  -9  10   1       17.92       23.34      7.75 o 
  -8  10   1      349.81      347.28     31.80 o 
  -7  10   1      244.02      222.64     12.66 o 
  -6  10   1       83.67      100.11      8.68 o 
  -5  10   1        6.55        6.21      5.42 o 
  -4  10   1       36.06       29.21      4.74 o 
  -3  10   1       95.83      103.56      5.97 o 
  -2  10   1      117.20      110.78      7.17 o 
  -1  10   1      130.96      127.81      9.25 o 
   0  10   1      374.51      425.50     28.89 o 
   1  10   1       76.36       84.62      6.69 o 
   2  10   1      168.48      162.14      6.99 o 
   3  10   1      134.22      133.77     12.02 o 
   4  10   1       16.88        9.13      3.77 o 
   5  10   1      142.43      139.84     12.91 o 
   6  10   1      612.33      594.24     19.31 o 
   7  10   1     2223.85     2193.23     52.32 o 
   8  10   1      218.41      216.96     12.14 o 
   9  10   1       65.75       49.03     11.67 o 
  -9  11   1        4.75       -5.70      8.01 o 
  -8  11   1      284.04      277.13     15.76 o 
  -7  11   1       56.70       58.22      8.75 o 
  -6  11   1      254.95      253.07     12.47 o 
  -5  11   1       11.67        9.00      6.09 o 
  -4  11   1      165.75      175.77      9.92 o 
  -3  11   1       40.82       37.04      6.67 o 
  -2  11   1      221.20      222.86     10.33 o 
  -1  11   1       83.98       93.45      7.15 o 
   0  11   1       15.69       17.83      5.54 o 
   1  11   1      368.24      374.98     33.28 o 
   2  11   1      152.65      140.12     11.98 o 
   3  11   1       25.35       29.94      4.90 o 
   4  11   1        0.21       -5.14      4.88 o 
   5  11   1        1.59        1.22      5.51 o 
   6  11   1      521.72      524.87     18.45 o 
   7  11   1      124.28      126.54     10.56 o 
   8  11   1      589.06      617.66     21.59 o 
   9  11   1      463.37      481.75     25.53 o 
  -9  12   1      143.60      140.53     17.00 o 
  -8  12   1       42.42       47.10     11.92 o 
  -7  12   1       17.58        2.91      7.10 o 
  -6  12   1       21.61       13.85      9.55 o 
  -5  12   1        0.27        2.72      6.49 o 
  -4  12   1      131.92      139.68      9.62 o 
  -3  12   1       57.63       81.00     10.43 o 
  -2  12   1      364.43      387.79     24.16 o 
  -1  12   1       76.60       96.23      8.75 o 
   0  12   1       12.19        6.20      4.93 o 
   1  12   1       18.65       20.82      5.61 o 
   2  12   1       52.60       56.80      5.97 o 
   3  12   1      144.46      112.20      6.95 o 
   4  12   1       88.53       83.41      9.03 o 
   5  12   1        0.09       -4.14      6.32 o 
   6  12   1        2.84        4.25      6.76 o 
   7  12   1       93.54      105.22     11.34 o 
   8  12   1        0.67       -1.03      8.15 o 
  -8  13   1      262.74      237.34     20.44 o 
  -7  13   1       53.00       47.79      9.54 o 
  -6  13   1       39.16       30.81      8.44 o 
  -5  13   1       23.59       22.47      7.95 o 
  -4  13   1      171.91      150.70     14.40 o 
  -3  13   1       17.99       21.23      5.51 o 
  -2  13   1      160.72      143.83      9.74 o 
  -1  13   1       77.58      105.59     21.00 o 
   0  13   1      167.65      163.89      9.88 o 
   1  13   1       24.22       12.88      7.78 o 
   2  13   1      106.55      110.77      8.23 o 
   3  13   1       19.67       28.46      5.90 o 
   4  13   1        0.92       -9.89      6.59 o 
   5  13   1        1.04       -1.45      7.13 o 
   6  13   1      133.97      153.27     11.23 o 
   7  13   1        1.66        2.18     12.42 o 
  -7  14   1       90.70       89.97     12.05 o 
  -6  14   1       49.99       56.81     14.20 o 
  -5  14   1       36.40       37.63      9.16 o 
  -4  14   1      139.44      146.33     11.14 o 
  -3  14   1       80.76       85.46     10.63 o 
  -2  14   1       53.58       55.27      9.12 o 
  -1  14   1      901.28      920.32     27.13 o 
   0  14   1        0.02        0.94      6.28 o 
   1  14   1       28.45       28.81      7.14 o 
   2  14   1        4.12        2.10      5.18 o 
   3  14   1      175.22      164.26     11.18 o 
   4  14   1       73.63       64.19     14.46 o 
   5  14   1       67.68       69.44     12.66 o 
   6  14   1      279.62      270.90     14.82 o 
  -6  15   1       58.43       46.21     17.09 o 
  -5  15   1        0.54       -8.16      8.05 o 
  -4  15   1        1.18        7.44      8.38 o 
  -3  15   1       38.26       39.85      9.59 o 
  -2  15   1        6.07        0.00      7.54 o 
  -1  15   1      142.45      160.80     11.84 o 
   0  15   1        0.32       -2.07      7.09 o 
   1  15   1       18.17       25.69     13.81 o 
   2  15   1       58.10       75.43      8.95 o 
   3  15   1       89.85       94.57     11.83 o 
   4  15   1        2.59       -4.40      8.16 o 
   5  15   1      299.39      305.32     22.35 o 
  -4  16   1      145.03      148.55     13.44 o 
  -3  16   1      231.27      235.76     14.32 o 
  -2  16   1       63.87       69.10     15.53 o 
  -1  16   1     1509.82     1565.95     41.69 o 
   0  16   1      793.36      843.64     27.13 o 
   1  16   1       49.58       47.02      9.91 o 
   2  16   1       32.19       33.05      9.75 o 
   3  16   1      234.61      239.03     15.03 o 
   4  16   1        5.60        2.85      9.40 o 
  -1  17   1       18.50       47.60     10.55 o 
   0  17   1      251.83      265.45     23.32 o 
 -13   0   2      251.20      336.03     24.16 o 
 -12   0   2       77.47       61.70     14.34 o 
 -11   0   2      207.88      193.07     15.93 o 
 -10   0   2      837.69      819.34     34.52 o 
  -9   0   2       17.11       14.83      4.89 o 
  -8   0   2     1047.29     1046.25     25.81 o 
  -7   0   2      135.58       95.46     24.97 o 
  -6   0   2       28.59       25.49      3.12 o 
  -4   0   2      172.63      153.59      5.32 o 
  -2   0   2     4764.59     4649.07     91.83 o 
  -1   0   2    22355.41    20814.26    575.10 o 
   0   0   2     9468.40     8964.95    179.64 o 
   1   0   2     5952.79     5990.21    168.00 o 
   2   0   2     3528.72     3837.47     77.39 o 
   3   0   2      350.68      329.50      8.83 o 
   4   0   2     3170.62     3483.79     71.51 o 
   5   0   2      122.41      111.20      5.30 o 
   6   0   2      298.87      304.81     10.07 o 
   7   0   2      438.15      483.48     21.91 o 
   8   0   2       71.02       60.71     10.70 o 
   9   0   2      235.73      179.89     14.78 o 
  10   0   2       34.23       10.94      9.24 o 
  11   0   2      125.97       93.29     15.08 o 
  12   0   2        4.83        4.01     12.20 o 
 -13   1   2      114.76      162.08     13.70 o 
 -12   1   2       31.09       38.21      8.68 o 
 -11   1   2       94.06      121.89     10.90 o 
 -10   1   2        0.38       -5.16      4.13 o 
  -9   1   2       82.94       71.78      5.87 o 
  -8   1   2       79.82       87.08      5.44 o 
  -7   1   2       11.12        7.45      2.32 o 
  -6   1   2        6.09        4.81      1.84 o 
  -5   1   2      347.90      326.21     14.17 o 
  -3   1   2       73.61       75.84      5.86 o 
  -2   1   2     5157.27     5112.56     72.00 o 
  -1   1   2       38.09       42.61      3.75 o 
   0   1   2      196.77      174.24      3.10 o 
   1   1   2     4127.70     4200.11     83.76 o 
   2   1   2     6768.94     6933.61     97.75 o 
   3   1   2      103.33      119.96      3.27 o 
   4   1   2     1128.35     1245.38     19.52 o 
   5   1   2      375.00      444.73      8.63 o 
   6   1   2        3.14       -2.69      1.92 o 
   7   1   2       38.20       56.93      4.76 o 
   8   1   2       23.56       16.08      5.18 o 
   9   1   2       50.05       25.98      6.49 o 
  10   1   2        3.43       15.50      6.90 o 
  11   1   2       32.74       40.11     11.96 o 
  12   1   2        0.14        1.40      8.43 o 
 -12   2   2        0.59        2.91      7.55 o 
 -11   2   2        0.38       -6.17      6.28 o 
 -10   2   2       61.04       57.01      7.80 o 
  -9   2   2      458.36      465.40     26.23 o 
  -8   2   2        6.62        9.05      3.63 o 
  -7   2   2       91.86       70.41      3.81 o 
  -6   2   2      701.08      770.75     15.69 o 
  -5   2   2      403.34      446.39     13.22 o 
  -4   2   2     2010.66     2029.94     45.74 o 
  -3   2   2        7.86        2.87      1.11 o 
  -2   2   2     3588.13     3593.03     58.95 o 
  -1   2   2    13108.29    12907.74    725.57 o 
   0   2   2     1108.45     1054.54     22.31 o 
   2   2   2       86.15       83.88      2.59 o 
   3   2   2      668.94      694.02     10.02 o 
   4   2   2     5978.49     6504.93     82.25 o 
   5   2   2     1544.62     1688.93     22.98 o 
   6   2   2     1687.13     1849.69     28.86 o 
   7   2   2      463.82      507.66     12.58 o 
   8   2   2      129.83      132.44      8.67 o 
   9   2   2       22.15       19.48      6.32 o 
  10   2   2       77.54       99.24     10.14 o 
  11   2   2       33.60       21.20      8.20 o 
 -12   3   2       38.81       38.61     12.20 o 
 -11   3   2       31.51       24.26      7.77 o 
 -10   3   2      361.59      325.99     14.08 o 
  -9   3   2      990.30      959.86     29.86 o 
  -8   3   2     1267.06     1246.82     24.62 o 
  -7   3   2      734.55      741.45     15.84 o 
  -6   3   2        8.52        4.30      2.21 o 
  -5   3   2        1.22       -0.81      1.73 o 
  -4   3   2      525.32      507.83     10.54 o 
  -3   3   2        5.21        4.86      1.27 o 
  -2   3   2     5149.34     5565.32    313.97 o 
  -1   3   2     9766.76    10062.08    281.47 o 
   0   3   2    13132.74    12953.08    495.27 o 
   1   3   2      102.17      106.50      3.35 o 
   2   3   2     1572.23     1496.26     25.90 o 
   3   3   2       91.71       85.09      2.92 o 
   4   3   2      648.04      653.79     11.46 o 
   5   3   2       54.32       53.57      3.12 o 
   6   3   2      418.38      431.15     10.97 o 
   7   3   2        9.54        2.23      3.65 o 
   8   3   2      139.22      131.04      8.90 o 
   9   3   2        6.07        8.48      5.84 o 
  10   3   2      295.80      335.22     18.79 o 
  11   3   2      142.59      144.16     11.23 o 
 -12   4   2       22.26       24.44      8.31 o 
 -11   4   2        2.23       -3.41      6.46 o 
 -10   4   2       84.37       82.85      9.22 o 
  -9   4   2      272.20      258.00     11.86 o 
  -8   4   2      250.83      261.02      8.64 o 
  -7   4   2      126.20      141.62      5.06 o 
  -6   4   2      115.68      129.54      4.50 o 
  -5   4   2      524.93      567.72     21.78 o 
  -4   4   2       86.07       94.24      4.99 o 
  -3   4   2     2991.13     3339.22     60.98 o 
  -2   4   2        0.67        0.91      1.55 o 
  -1   4   2      168.98      147.53      5.27 o 
   0   4   2      349.18      363.06      9.49 o 
   1   4   2      107.73      114.60      3.77 o 
   2   4   2      300.29      300.30      6.96 o 
   3   4   2      863.63      926.10     17.37 o 
   4   4   2      325.23      319.10      6.87 o 
   5   4   2       19.82        8.00      2.53 o 
   6   4   2      500.71      418.54     13.99 o 
   7   4   2       74.10       73.23      5.57 o 
   8   4   2       68.57       76.89     11.13 o 
   9   4   2      290.68      293.34     13.50 o 
  10   4   2       73.19       60.55      9.13 o 
  11   4   2      236.65      194.18     20.38 o 
 -12   5   2       96.86      127.01     12.55 o 
 -11   5   2      174.26      183.92     11.84 o 
 -10   5   2      483.41      479.35     17.72 o 
  -9   5   2      115.34      116.33      8.52 o 
  -8   5   2       46.14       37.62      4.90 o 
  -7   5   2      176.98      169.80      7.07 o 
  -5   5   2        0.87        4.07      1.80 o 
  -4   5   2      141.53      164.73     13.56 o 
  -3   5   2       16.94       21.00      2.39 o 
  -2   5   2     2050.31     2255.01     47.04 o 
  -1   5   2      251.44      274.68     14.13 o 
   0   5   2     2036.23     2181.03     45.61 o 
   1   5   2     3052.00     3458.17     57.98 o 
   2   5   2     2128.05     2316.31     45.43 o 
   3   5   2      170.13      177.32      5.39 o 
   4   5   2       30.25       21.12      5.38 o 
   5   5   2     2204.78     2119.61     37.36 o 
   6   5   2     2539.05     2582.34     46.53 o 
   7   5   2      900.02      868.39     24.46 o 
   8   5   2     1479.66     1416.27     32.28 o 
   9   5   2        5.38        2.63      6.30 o 
  10   5   2      303.69      276.12     15.25 o 
  11   5   2        9.61       12.13      8.65 o 
 -12   6   2       21.15       12.36      9.22 o 
 -11   6   2       50.65       42.47      9.52 o 
 -10   6   2      195.46      210.65     12.01 o 
  -9   6   2       11.34        7.00      8.12 o 
  -8   6   2       93.01       83.66      7.53 o 
  -6   6   2       15.63       15.60      4.72 o 
  -5   6   2       73.50       93.68      6.11 o 
  -4   6   2       12.42       12.65      2.61 o 
  -3   6   2      657.90      717.92     14.44 o 
  -2   6   2      361.46      389.15     10.93 o 
  -1   6   2      125.37      122.15      5.45 o 
   0   6   2       22.89       12.71      2.77 o 
   1   6   2      327.65      327.22     12.62 o 
   2   6   2       18.70       12.83      2.40 o 
   3   6   2       93.36       92.95      4.22 o 
   4   6   2       43.81       61.09      3.87 o 
   5   6   2      367.23      350.50      9.08 o 
   6   6   2     2211.73     2205.45     49.63 o 
   7   6   2        7.25        8.63      4.88 o 
   9   6   2        3.89        5.25      7.01 o 
  10   6   2        0.01       -6.22      7.71 o 
  11   6   2       16.72       15.89      9.12 o 
 -11   7   2        0.21       10.40     11.08 o 
 -10   7   2       17.41       11.42      9.95 o 
  -9   7   2       86.02       90.92     16.04 o 
  -8   7   2      176.93      143.43     30.17 o 
  -7   7   2       34.26       28.10      5.84 o 
  -6   7   2        0.00       -3.59      4.36 o 
  -5   7   2      143.97      142.06      7.64 o 
  -4   7   2      138.01      129.21      5.29 o 
  -3   7   2      129.97      135.44      5.22 o 
  -2   7   2      588.64      633.78     16.33 o 
  -1   7   2      290.10      339.36     10.55 o 
   0   7   2      498.92      503.62     14.51 o 
   1   7   2     2833.11     3012.39    121.95 o 
   2   7   2       67.61       87.46      4.29 o 
   3   7   2      577.17      589.13     12.96 o 
   4   7   2     1031.19      986.23     19.63 o 
   5   7   2      176.55      186.47      8.80 o 
   6   7   2      678.18      652.11     19.13 o 
   7   7   2      896.08      907.24     24.88 o 
   8   7   2      100.99      116.46     15.08 o 
   9   7   2      136.94      161.92     15.87 o 
  10   7   2        4.38        7.34     11.48 o 
 -11   8   2       24.64       19.64     12.98 o 
 -10   8   2       90.63       93.16     15.46 o 
  -9   8   2      102.75       88.06     19.72 o 
  -8   8   2       83.64       79.33     13.78 o 
  -7   8   2      159.08      180.04      9.61 o 
  -6   8   2      462.43      448.05     15.04 o 
  -5   8   2        0.04        0.59      6.93 o 
  -4   8   2        2.16        0.35      3.02 o 
  -3   8   2        2.34       -0.62      3.21 o 
  -2   8   2       15.09       13.09      7.47 o 
  -1   8   2      265.71      336.74     11.01 o 
   0   8   2       60.40       68.72      5.36 o 
   1   8   2       28.07       30.31      4.40 o 
   2   8   2      389.42      402.76     10.51 o 
   3   8   2        3.61       -0.75      2.82 o 
   4   8   2        6.55        4.68      3.37 o 
   5   8   2      122.48      127.54      9.39 o 
   6   8   2      115.62      108.08     13.91 o 
   7   8   2     2549.11     2521.08     57.83 o 
   8   8   2      237.60      237.92     15.17 o 
   9   8   2      286.71      299.14     13.88 o 
  10   8   2       17.14       16.41     12.94 o 
 -11   9   2       16.29       23.85     12.57 o 
 -10   9   2        6.90        9.75     11.69 o 
  -9   9   2       34.73       29.16      9.56 o 
  -8   9   2      144.22      115.57      9.04 o 
  -7   9   2       40.65       27.11      6.24 o 
  -6   9   2     1163.90     1129.59     29.55 o 
  -5   9   2       11.57       -2.89      4.38 o 
  -4   9   2      180.06      174.74      6.94 o 
  -3   9   2     1141.66     1159.54     23.25 o 
  -2   9   2       17.53        8.89      4.20 o 
  -1   9   2      676.67      717.11     36.71 o 
   0   9   2       47.22       45.13      6.23 o 
   1   9   2      262.59      273.54     10.22 o 
   2   9   2      443.00      486.33     12.76 o 
   3   9   2        0.27       -2.24      3.16 o 
   4   9   2       52.55       58.78      5.80 o 
   5   9   2       99.55      105.70      7.57 o 
   6   9   2      481.23      505.13     17.26 o 
   7   9   2       11.38        6.20      6.23 o 
   8   9   2       11.52       10.51      6.79 o 
   9   9   2      164.80      143.63     13.78 o 
  10   9   2       11.94       15.39     12.74 o 
 -10  10   2        5.79      -10.02     12.60 o 
  -9  10   2       25.21       18.55      7.88 o 
  -8  10   2       31.55       15.13      9.58 o 
  -7  10   2        5.25       -0.53      5.93 o 
  -6  10   2        1.18        1.54      5.67 o 
  -5  10   2        2.25        5.93      5.47 o 
  -4  10   2      200.62      189.11      9.05 o 
  -3  10   2      120.43      111.67      7.09 o 
  -2  10   2      253.29      254.68     21.79 o 
  -1  10   2       47.38       50.35      5.95 o 
   0  10   2      101.01       89.26      6.50 o 
   1  10   2       40.30       37.61     10.67 o 
   2  10   2       16.67       14.16      4.07 o 
   3  10   2       48.12       44.19      4.80 o 
   4  10   2       11.41       12.27      4.18 o 
   5  10   2        0.03       -5.60      5.18 o 
   6  10   2      105.11      111.91      9.67 o 
   7  10   2      112.95      109.09     13.15 o 
   8  10   2       12.01       14.30      7.73 o 
   9  10   2      196.07      224.44     13.38 o 
 -10  11   2       63.34       69.82     16.14 o 
  -9  11   2        5.97       -3.57     11.60 o 
  -8  11   2        1.90       -4.33      7.48 o 
  -7  11   2      196.44      178.94     13.16 o 
  -6  11   2      299.35      278.47     14.01 o 
  -5  11   2        1.89       -2.11      5.68 o 
  -4  11   2      148.23      150.52      9.33 o 
  -3  11   2        6.79        7.82      4.32 o 
  -2  11   2       15.27       15.69      5.53 o 
  -1  11   2       46.55       45.16      6.40 o 
   0  11   2       56.78       61.76     12.30 o 
   1  11   2      374.74      341.86     12.71 o 
   2  11   2       14.58        8.97      4.29 o 
   3  11   2       30.77       14.11      4.44 o 
   4  11   2      104.20      102.19      8.11 o 
   5  11   2      101.14      105.43      9.04 o 
   6  11   2      119.51      127.82     12.62 o 
   7  11   2        0.71       -4.61      7.17 o 
   8  11   2       20.89       10.47      8.28 o 
   9  11   2       27.40       29.15     17.12 o 
  -9  12   2       36.65       37.09     10.42 o 
  -8  12   2       21.26       13.55      8.50 o 
  -7  12   2       93.21       81.18     11.91 o 
  -6  12   2       43.58       40.70     11.75 o 
  -5  12   2      120.33      125.24     11.25 o 
  -4  12   2        6.91        2.29      6.47 o 
  -3  12   2      386.08      398.77     12.56 o 
  -2  12   2       16.17       18.22      5.86 o 
  -1  12   2      211.25      210.23     10.41 o 
   0  12   2      260.09      217.14     10.42 o 
   1  12   2        9.58        9.45      5.27 o 
   2  12   2       15.13        7.10      4.59 o 
   3  12   2       25.98       15.40      6.72 o 
   4  12   2      138.28      120.72      9.13 o 
   5  12   2      110.21      122.86     17.90 o 
   6  12   2       52.56       40.60      8.73 o 
   7  12   2       66.89       67.67     10.16 o 
   8  12   2      129.74      154.44     13.94 o 
  -8  13   2       25.15       14.84      9.32 o 
  -7  13   2       11.11        8.94      8.69 o 
  -6  13   2      173.32      182.13     12.09 o 
  -5  13   2        4.40        6.17      7.01 o 
  -4  13   2       66.48       70.50      9.50 o 
  -3  13   2      178.35      180.66      8.81 o 
  -2  13   2      305.28      300.32     13.26 o 
  -1  13   2       61.13       69.06      8.32 o 
   0  13   2      152.68      145.70      9.38 o 
   1  13   2      160.88      137.53      9.12 o 
   2  13   2       82.21       86.83      7.68 o 
   3  13   2       47.87       42.75      7.83 o 
   4  13   2      153.07      148.65     10.52 o 
   5  13   2      278.05      256.78     13.55 o 
   6  13   2       18.75        0.91     14.78 o 
   7  13   2      156.41      145.78     11.81 o 
  -7  14   2      406.83      426.25     18.76 o 
  -6  14   2        4.22       -7.78      8.83 o 
  -5  14   2       95.17      142.62     14.83 o 
  -4  14   2        5.54        4.35      7.45 o 
  -3  14   2        5.86       -0.34      7.03 o 
  -2  14   2      347.83      351.28     22.68 o 
  -1  14   2      112.46      128.16     11.17 o 
   0  14   2       43.62       47.61      7.88 o 
   1  14   2        0.03       -7.52      6.29 o 
   2  14   2       33.07       36.18      7.18 o 
   3  14   2        9.11        2.20      7.25 o 
   4  14   2        3.25        7.23      7.81 o 
   5  14   2        0.04       -2.34      8.26 o 
   6  14   2      373.41      382.54     17.61 o 
  -6  15   2       53.87       59.78     10.97 o 
  -5  15   2       82.83       96.70     12.19 o 
  -4  15   2        8.93       13.66      8.69 o 
  -3  15   2       22.86       19.79      8.98 o 
  -2  15   2       20.09       22.81      8.34 o 
  -1  15   2       70.79       85.25     10.23 o 
   0  15   2       15.38       16.97      7.70 o 
   1  15   2      370.97      378.72     16.34 o 
   2  15   2      230.25      224.85     10.83 o 
   3  15   2        8.63       -1.51     11.91 o 
   4  15   2      444.74      385.83     20.38 o 
   5  15   2      161.62      166.39     13.93 o 
  -4  16   2        0.32       -4.09      9.06 o 
  -3  16   2       16.62        6.51      9.25 o 
  -2  16   2        4.38        9.99     11.92 o 
  -1  16   2       17.31       17.41      9.69 o 
   0  16   2       51.54       45.70      9.69 o 
   1  16   2      190.61      172.55     10.58 o 
   2  16   2        3.64        1.94     10.87 o 
   3  16   2        9.19       10.98      9.52 o 
 -13   1   3      198.97      221.50     13.94 o 
 -12   1   3        7.29        6.78      7.58 o 
 -11   1   3      203.59      198.83     11.53 o 
 -10   1   3        1.00       -3.41      3.54 o 
  -9   1   3      213.78      190.10      6.50 o 
  -8   1   3      102.17      107.33      4.67 o 
  -7   1   3       45.45       35.36      9.92 o 
  -6   1   3        1.70        2.65      1.78 o 
  -5   1   3       22.24       11.65      2.15 o 
  -3   1   3      428.83      455.77      8.76 o 
  -2   1   3     7194.86     7126.34     89.06 o 
  -1   1   3      124.81      116.20      8.15 o 
   0   1   3    13764.19    13132.39    210.27 o 
   2   1   3      135.79      137.42      3.47 o 
   3   1   3     1754.20     1995.69     29.81 o 
   4   1   3      865.71      952.87     15.66 o 
   5   1   3       47.49       45.17      2.91 o 
   6   1   3      224.79      227.88      6.12 o 
   7   1   3        7.27       -0.57      3.17 o 
   8   1   3       70.92       82.00      8.29 o 
   9   1   3        5.24        2.26     10.45 o 
  10   1   3      302.26      275.87     13.84 o 
  11   1   3        5.60       -0.57      8.04 o 
 -13   2   3       78.48      111.27     12.53 o 
 -12   2   3        5.14        9.43      7.64 o 
 -11   2   3       58.46       50.81      6.51 o 
 -10   2   3      102.78      115.24      6.69 o 
  -9   2   3     1797.68     1766.34     33.72 o 
  -8   2   3      805.84      790.79     17.24 o 
  -7   2   3      206.03      186.02      8.07 o 
  -6   2   3      162.38      168.74      8.59 o 
  -5   2   3       23.69       16.07      4.41 o 
  -4   2   3      329.84      348.09     11.05 o 
  -3   2   3        0.15        0.46      0.84 o 
  -2   2   3     2844.93     2913.86     48.07 o 
   0   2   3     3967.72     4012.31     56.62 o 
   1   2   3      597.11      551.17      8.80 o 
   2   2   3      858.03      855.07     13.65 o 
   3   2   3        3.12        1.64      2.05 o 
   4   2   3      135.37      131.35      4.06 o 
   5   2   3      163.47      162.99      4.91 o 
   6   2   3      630.46      676.09     12.66 o 
   7   2   3      163.89      207.94      7.63 o 
   8   2   3      461.90      422.44     15.57 o 
   9   2   3       85.55       60.21      8.44 o 
  10   2   3      204.66      194.38     11.74 o 
  11   2   3        0.52       -2.64     13.05 o 
 -13   3   3       44.39       50.93     15.49 o 
 -12   3   3        8.72        7.79      7.75 o 
 -11   3   3       13.30        4.78      6.68 o 
 -10   3   3      402.19      392.72     28.79 o 
  -9   3   3      453.32      454.97     12.43 o 
  -8   3   3      362.94      387.78     10.64 o 
  -7   3   3      410.81      423.68     13.13 o 
  -6   3   3       25.68       24.51      2.66 o 
  -5   3   3      141.85      167.12      5.42 o 
  -4   3   3      569.62      561.67     10.79 o 
  -3   3   3     1500.59     1654.65     28.28 o 
  -2   3   3     1071.16     1169.37     24.97 o 
  -1   3   3     2980.71     2799.44    171.26 o 
   0   3   3     3086.95     3148.72     78.78 o 
   1   3   3      535.82      529.36     12.73 o 
   2   3   3      187.48      183.81      5.02 o 
   3   3   3        3.54        1.36      1.50 o 
   4   3   3     1054.84     1143.39     25.56 o 
   5   3   3      411.95      409.11      8.64 o 
   6   3   3      373.57      367.49     10.20 o 
   7   3   3      244.83      235.34      8.34 o 
   8   3   3       67.19       52.51      7.51 o 
   9   3   3       53.17       53.08      8.19 o 
  10   3   3       76.64       69.32      9.73 o 
  11   3   3        4.19       -2.25      8.03 o 
 -12   4   3       88.66      123.34     12.25 o 
 -11   4   3        0.28       -6.63      6.40 o 
 -10   4   3       56.02       56.01     12.96 o 
  -9   4   3      184.00      180.68      9.81 o 
  -8   4   3      270.42      262.68      7.25 o 
  -7   4   3      157.95      141.29      5.08 o 
  -6   4   3      119.07      119.45      4.93 o 
  -5   4   3        3.93        1.00      2.18 o 
  -4   4   3      391.78      404.73      8.61 o 
  -3   4   3      933.39      992.23     22.74 o 
  -2   4   3      669.23      690.77     16.04 o 
  -1   4   3       86.63       90.45      4.20 o 
   0   4   3     2059.69     2115.16     44.06 o 
   1   4   3        0.58        0.27      1.52 o 
   2   4   3      251.45      253.56      6.39 o 
   3   4   3      432.22      435.74      9.69 o 
   4   4   3        8.96       17.92      6.80 o 
   5   4   3     2165.57     2173.30     33.61 o 
   6   4   3       15.61       15.18      3.76 o 
   7   4   3       52.77       51.50      6.03 o 
   8   4   3      163.21      164.29      7.44 o 
   9   4   3       65.55       47.15      8.18 o 
  10   4   3        0.87       -0.37      7.54 o 
  11   4   3        0.03       -2.90      8.13 o 
 -12   5   3      346.02      379.71     17.61 o 
 -11   5   3        6.35        4.02      6.71 o 
 -10   5   3      232.29      210.98     11.44 o 
  -9   5   3      438.77      436.09     15.64 o 
  -8   5   3      195.12      196.96     14.70 o 
  -7   5   3     1052.41     1060.87     27.87 o 
  -5   5   3       10.27        4.83      1.89 o 
  -4   5   3     1179.13     1357.20     33.19 o 
  -3   5   3      781.69      815.03     15.57 o 
  -2   5   3      314.70      314.12     10.92 o 
  -1   5   3      351.54      362.86     13.95 o 
   0   5   3      246.83      283.73      8.55 o 
   1   5   3       40.54       43.70      3.04 o 
   2   5   3      154.37      184.95      5.51 o 
   3   5   3       26.54       25.56      4.73 o 
   4   5   3       55.14       51.12      3.68 o 
   5   5   3      327.60      318.03      8.48 o 
   6   5   3       35.15       36.80      4.78 o 
   7   5   3       27.17       16.79      4.37 o 
   8   5   3      684.79      648.78     16.33 o 
   9   5   3       45.78       34.03      9.77 o 
  10   5   3      237.47      290.59     14.78 o 
  11   5   3      425.19      462.92     19.98 o 
 -12   6   3       60.91       23.75     12.47 o 
 -11   6   3        0.01        5.33     10.67 o 
 -10   6   3      116.42      136.74     16.41 o 
  -9   6   3       25.36       15.32      8.70 o 
  -8   6   3        9.43        4.13      4.79 o 
  -6   6   3       12.86       14.92      8.56 o 
  -5   6   3      900.52      939.45     34.70 o 
  -4   6   3        1.75        4.46      2.30 o 
  -3   6   3      301.59      322.74      8.08 o 
  -2   6   3      230.84      209.72      7.29 o 
  -1   6   3       24.47       16.72      3.00 o 
   0   6   3      392.01      439.30     15.66 o 
   1   6   3      809.07      927.81     21.97 o 
   2   6   3       97.29      100.23     10.77 o 
   3   6   3      143.68      142.56      6.30 o 
   4   6   3       11.81        5.45      2.69 o 
   5   6   3       16.37       15.01      3.47 o 
   6   6   3     1006.95     1012.91     26.21 o 
   7   6   3      340.96      289.27     19.38 o 
   8   6   3       27.35       14.61      6.32 o 
   9   6   3       18.34       16.27     10.60 o 
  10   6   3       86.33       82.62     16.00 o 
 -12   7   3      110.50      111.47     18.89 o 
 -11   7   3        7.83       15.66     11.65 o 
 -10   7   3      218.87      218.96     17.22 o 
  -9   7   3       23.85       24.29      6.74 o 
  -7   7   3       47.56       36.42      9.00 o 
  -6   7   3      627.61      650.90     18.61 o 
  -5   7   3        3.99        7.45      4.04 o 
  -4   7   3      169.41      185.06      6.25 o 
  -3   7   3      195.67      187.35      7.38 o 
  -2   7   3     1074.35     1133.60     26.27 o 
  -1   7   3       44.99       47.35      4.44 o 
   0   7   3      358.96      391.24     11.67 o 
   1   7   3       39.70       33.45      3.49 o 
   2   7   3      341.48      356.92      9.17 o 
   3   7   3       73.08       69.80      4.02 o 
   4   7   3        7.98        7.18      3.07 o 
   5   7   3      230.05      233.20     10.09 o 
   6   7   3      926.43      919.09     24.87 o 
   7   7   3       74.84       71.38      8.10 o 
   8   7   3       79.62       71.00     18.84 o 
   9   7   3      105.16      122.44     16.68 o 
  10   7   3        0.15        2.28     12.09 o 
 -11   8   3      167.70      165.42     16.58 o 
 -10   8   3      190.78      213.59     18.07 o 
  -8   8   3      297.11      302.08     13.07 o 
  -7   8   3      143.96      137.21      8.64 o 
  -6   8   3     1470.25     1431.94     58.42 o 
  -5   8   3       41.86       31.54      5.76 o 
  -4   8   3      355.25      356.90     12.61 o 
  -3   8   3        4.02        4.96      3.49 o 
  -2   8   3      148.57      134.80      6.60 o 
  -1   8   3      118.75      103.71      5.94 o 
   0   8   3        0.59        1.04      3.17 o 
   1   8   3       14.88       14.92      3.21 o 
   2   8   3       37.72       36.26      5.61 o 
   3   8   3       21.31       23.66      3.74 o 
   4   8   3       87.86       91.81      5.04 o 
   5   8   3      143.00      150.62      8.59 o 
   6   8   3     2152.52     2090.01     48.62 o 
   7   8   3      308.47      286.67     12.54 o 
   8   8   3       98.63      108.07      9.36 o 
   9   8   3       73.60       62.27     14.54 o 
  10   8   3       38.21       29.32     15.42 o 
 -11   9   3       15.31       -5.16     12.16 o 
 -10   9   3        5.25       11.65     11.42 o 
  -9   9   3       12.34        1.49      8.78 o 
  -8   9   3       95.93      104.90     26.67 o 
  -7   9   3       18.36       14.44      5.94 o 
  -6   9   3      253.71      237.99     12.23 o 
  -5   9   3      357.07      338.14     13.06 o 
  -4   9   3        9.71        7.00      3.62 o 
  -3   9   3      204.16      218.60      9.08 o 
  -2   9   3      166.29      165.33      7.75 o 
  -1   9   3      291.57      312.57     11.10 o 
   0   9   3      199.61      232.91      9.43 o 
   1   9   3       66.53       71.45      5.73 o 
   2   9   3       41.07       41.24      4.45 o 
   3   9   3        6.58        5.01      3.47 o 
   4   9   3        9.07       10.35      3.81 o 
   5   9   3      131.41      122.58      8.16 o 
   6   9   3        1.60       -1.35      8.19 o 
   7   9   3      268.55      261.16     12.54 o 
   8   9   3        7.85        8.93      7.90 o 
   9   9   3       12.83       12.57      7.98 o 
 -10  10   3        0.82        1.83     12.26 o 
  -9  10   3       59.95       35.34     10.75 o 
  -8  10   3      106.29      123.95     10.00 o 
  -7  10   3      104.84      102.39     13.45 o 
  -6  10   3      395.95      412.82     15.65 o 
  -5  10   3      116.97      113.95      9.58 o 
  -4  10   3       30.25       26.54      4.71 o 
  -3  10   3      331.03      327.15     11.92 o 
  -2  10   3     1154.24     1165.88     33.91 o 
  -1  10   3      867.64      848.67     22.57 o 
   0  10   3      143.81      153.49      9.99 o 
   1  10   3       72.86       78.94      9.65 o 
   2  10   3      471.72      520.73     13.29 o 
   3  10   3        8.98        5.06      5.00 o 
   4  10   3        4.75        0.05      5.28 o 
   5  10   3      623.02      568.17     18.62 o 
   6  10   3      336.08      325.93     14.04 o 
   7  10   3        0.01        1.52      6.71 o 
   8  10   3      338.15      336.19     15.38 o 
   9  10   3       54.71       51.84     20.67 o 
 -10  11   3      183.11      183.19     19.23 o 
  -9  11   3       35.86       33.37      9.11 o 
  -8  11   3       50.60       26.93      8.38 o 
  -7  11   3      255.57      221.75     12.02 o 
  -6  11   3       33.60       37.83      9.24 o 
  -5  11   3       66.36       66.35      8.60 o 
  -4  11   3      231.45      233.01     11.39 o 
  -3  11   3      417.30      394.61     29.47 o 
  -2  11   3      132.24      132.28      8.23 o 
  -1  11   3      157.87      168.29      8.90 o 
   0  11   3      207.27      232.72     10.35 o 
   1  11   3       28.16       23.92      5.94 o 
   2  11   3        5.77        6.98      5.37 o 
   3  11   3      179.48      178.97      7.80 o 
   4  11   3       30.84       17.96      5.92 o 
   5  11   3      387.84      406.57     15.75 o 
   6  11   3       13.22       13.08      7.13 o 
   7  11   3      690.12      746.77     24.29 o 
   8  11   3       50.35       33.40     10.26 o 
  -9  12   3        9.08       18.57      9.36 o 
  -8  12   3       44.72       29.76      9.06 o 
  -7  12   3      593.05      562.00     20.47 o 
  -6  12   3      259.55      255.53     13.25 o 
  -5  12   3      500.98      488.79     17.79 o 
  -4  12   3      115.68      135.48     10.27 o 
  -3  12   3       89.35       99.04      8.84 o 
  -2  12   3      536.67      522.23     17.28 o 
  -1  12   3        2.30       -1.67      4.71 o 
   0  12   3        2.99       -1.96      4.75 o 
   1  12   3       34.39       47.11     12.37 o 
   2  12   3      170.55      152.48      7.59 o 
   3  12   3        0.04        0.74      4.98 o 
   4  12   3      215.77      221.30     11.62 o 
   5  12   3       25.09       41.01      7.91 o 
   6  12   3       25.73       10.63      7.82 o 
   7  12   3        1.06        5.79      8.25 o 
  -8  13   3      174.53      144.49     12.35 o 
  -7  13   3        0.20       -2.02      7.76 o 
  -6  13   3        2.12        2.25      7.58 o 
  -5  13   3       10.04       11.52      7.57 o 
  -4  13   3       15.72        8.50      6.99 o 
  -3  13   3      262.73      222.25     21.47 o 
  -2  13   3      403.86      394.44     12.35 o 
  -1  13   3      893.87      874.92     25.17 o 
   0  13   3       74.31       70.19      8.16 o 
   1  13   3      223.59      206.90      9.16 o 
   2  13   3        0.51        2.25      5.19 o 
   3  13   3        3.80       -2.55      9.78 o 
   4  13   3       15.27        9.32      6.99 o 
   5  13   3      155.13      150.95     11.32 o 
   6  13   3      160.99      153.03     11.64 o 
   7  13   3       20.20       11.20     12.67 o 
  -7  14   3       30.11       21.97      9.50 o 
  -6  14   3       13.76        4.97      8.47 o 
  -5  14   3       66.73       72.15     10.33 o 
  -4  14   3       40.56       53.35      9.92 o 
  -3  14   3      256.72      265.10     16.92 o 
  -2  14   3        3.13        1.17      6.23 o 
  -1  14   3      273.35      279.64     13.50 o 
   0  14   3        0.09       -0.57      9.46 o 
   1  14   3      137.46      136.99     13.10 o 
   2  14   3      123.02      127.75      8.92 o 
   3  14   3       43.39       28.18      8.53 o 
   4  14   3       15.77       18.79      8.12 o 
   5  14   3      220.93      206.20     13.25 o 
   6  14   3        0.13        3.16      9.02 o 
  -6  15   3        0.87       -6.69      8.95 o 
  -5  15   3        6.08        9.89      9.08 o 
  -4  15   3       37.42       28.99      9.13 o 
  -3  15   3       57.38       73.93     10.42 o 
  -2  15   3        5.40        3.24      7.02 o 
  -1  15   3       24.88       37.49      8.38 o 
   0  15   3       23.31       24.53      8.84 o 
   1  15   3       13.46        0.98      6.12 o 
   2  15   3       38.95       43.16      7.49 o 
   3  15   3       14.06       14.18      8.70 o 
   4  15   3       79.70       81.62     15.07 o 
  -4  16   3       18.05       30.75     12.26 o 
  -3  16   3        2.17       -2.77      9.04 o 
  -2  16   3       17.52       23.82     12.64 o 
  -1  16   3        4.20       -5.22      8.50 o 
   0  16   3      158.81      164.58     12.16 o 
   1  16   3        7.14        7.67      7.44 o 
   2  16   3       20.77        7.94      9.78 o 
   3  16   3       28.53       22.90     22.81 o 
 -13   0   4      180.93      200.34     18.21 o 
 -12   0   4        5.33       13.90     11.08 o 
 -11   0   4      535.94      562.47     27.55 o 
 -10   0   4        3.08       -2.19      4.83 o 
  -9   0   4     7743.01     7864.03    229.59 o 
  -8   0   4      805.84      842.91     21.80 o 
  -7   0   4        3.86        0.29      3.01 o 
  -6   0   4      269.09      288.91      7.70 o 
  -5   0   4       21.21       17.40      3.69 o 
  -4   0   4      240.90      252.95      5.81 o 
  -3   0   4      375.69      329.90      6.76 o 
  -2   0   4     2278.11     2199.99     62.89 o 
  -1   0   4     1029.91      997.48     21.20 o 
   0   0   4      549.29      470.41     10.86 o 
   1   0   4     1498.53     1593.15     33.50 o 
   2   0   4        1.30        1.77      1.75 o 
   3   0   4     4430.99     4808.12     97.78 o 
   4   0   4      195.73      147.47      6.23 o 
   5   0   4      366.40      384.46     11.66 o 
   6   0   4        4.24        6.02      3.68 o 
   7   0   4       14.99        4.59      6.79 o 
   8   0   4      397.56      310.79     18.52 o 
   9   0   4       18.40        7.27      8.49 o 
  10   0   4        7.82       -0.65      9.78 o 
  11   0   4       38.52       29.56     12.40 o 
 -13   1   4       23.70       40.95      9.83 o 
 -12   1   4       83.77      108.45     11.24 o 
 -11   1   4      183.68      176.16      8.45 o 
 -10   1   4      314.95      308.11     11.29 o 
  -9   1   4      460.11      444.17     21.51 o 
  -8   1   4      298.11      297.43      7.62 o 
  -7   1   4       13.59        9.32      2.51 o 
  -6   1   4       76.37       74.83      2.80 o 
  -5   1   4      143.84      126.56      2.76 o 
  -4   1   4     2705.93     2771.21     35.53 o 
  -3   1   4      219.63      234.70      4.07 o 
  -2   1   4     1992.96     1842.37     23.86 o 
  -1   1   4      432.51      380.06      7.56 o 
   0   1   4       35.80       38.32      2.96 o 
   1   1   4     3117.62     2982.60     62.78 o 
   2   1   4       21.01       20.74      2.07 o 
   3   1   4      198.36      220.40      5.25 o 
   4   1   4     1895.46     1984.14     30.30 o 
   5   1   4      114.40      109.62      4.98 o 
   6   1   4       61.97       55.19      3.78 o 
   7   1   4       74.13       78.92      5.51 o 
   8   1   4       79.60      104.95      8.63 o 
   9   1   4        2.32        7.67      6.19 o 
  10   1   4       48.83       61.56     16.02 o 
  11   1   4       15.64       20.97      9.14 o 
 -13   2   4      199.86      221.84     13.99 o 
 -12   2   4        6.31       -0.73      6.83 o 
 -11   2   4       43.22       50.53      6.21 o 
 -10   2   4       48.67       42.00      6.48 o 
  -9   2   4        2.97        0.39      3.13 o 
  -8   2   4      114.42      127.02      7.88 o 
  -7   2   4        2.04        0.81      2.20 o 
  -6   2   4     1021.59     1003.60     19.32 o 
  -5   2   4       37.65       37.61      7.40 o 
  -4   2   4      131.66      124.06      2.88 o 
  -3   2   4      112.28      114.26      2.94 o 
  -2   2   4       72.26       67.75      3.15 o 
  -1   2   4     2539.63     2560.59     42.34 o 
   0   2   4      289.06      246.58      4.64 o 
   1   2   4      116.21      115.00      3.65 o 
   3   2   4       35.29       42.26      2.81 o 
   4   2   4       13.00        6.92      2.09 o 
   5   2   4       23.13       20.24      2.75 o 
   6   2   4       16.67       21.83      3.12 o 
   7   2   4       34.43       34.46      6.74 o 
   8   2   4        0.03        0.38      5.59 o 
   9   2   4        3.58        7.96      6.69 o 
  10   2   4       22.35       15.07      7.93 o 
  11   2   4       29.54       19.30      9.52 o 
 -13   3   4      259.88      361.09     17.60 o 
 -12   3   4        7.88        6.43      5.87 o 
 -11   3   4       79.23       82.83      7.98 o 
 -10   3   4      167.11      152.18     18.97 o 
  -9   3   4        0.02       -1.62      3.73 o 
  -8   3   4     1064.22     1087.61     28.06 o 
  -7   3   4        0.91        1.30      2.26 o 
  -6   3   4      114.79      102.00      5.04 o 
  -5   3   4       35.76       41.91      5.80 o 
  -4   3   4      142.95      142.65      7.81 o 
  -3   3   4      817.96      810.96     14.88 o 
  -2   3   4     1048.19     1086.27     23.59 o 
  -1   3   4      111.84       99.60      4.20 o 
   0   3   4      710.22      733.00     11.58 o 
   1   3   4     1576.23     1647.36     24.37 o 
   2   3   4       37.29       27.33      4.43 o 
   3   3   4      269.42      302.76      6.65 o 
   4   3   4      138.92      136.02      5.51 o 
   5   3   4     1356.38     1398.76     22.85 o 
   6   3   4      601.67      631.10     14.95 o 
   7   3   4       88.80       73.06      8.03 o 
   8   3   4       35.87       28.07      6.74 o 
   9   3   4      248.99      242.97     12.68 o 
  10   3   4       34.29       31.71      8.45 o 
  11   3   4       18.03       24.11      9.31 o 
 -12   4   4       11.92        9.38      5.81 o 
 -11   4   4       26.90       38.46      7.89 o 
 -10   4   4        7.94        9.02      5.74 o 
  -9   4   4       70.52       83.33      9.46 o 
  -8   4   4     2223.53     2131.10     34.14 o 
  -7   4   4        6.02        3.64      2.64 o 
  -6   4   4       65.27       65.47      4.45 o 
  -5   4   4       34.03       42.28      6.52 o 
  -4   4   4      174.77      179.58      5.02 o 
  -3   4   4       40.77       64.89     10.25 o 
  -2   4   4       91.12       87.23      4.01 o 
  -1   4   4     2354.33     2575.49     53.27 o 
   0   4   4     4806.42     5357.16     88.08 o 
   1   4   4        5.52        0.56      1.61 o 
   2   4   4        5.25        4.52      2.04 o 
   3   4   4      403.82      410.70      9.55 o 
   4   4   4       99.62      112.54      4.22 o 
   5   4   4       16.66       22.18      2.93 o 
   6   4   4       47.30       42.59      7.01 o 
   7   4   4       51.01       47.78      6.94 o 
   8   4   4      121.31      117.13      8.87 o 
   9   4   4        4.76        6.14      6.64 o 
  10   4   4       20.45        5.41      8.16 o 
 -12   5   4      145.54      182.36     12.45 o 
 -11   5   4       15.78       21.90      7.35 o 
 -10   5   4      349.33      352.12     14.62 o 
  -9   5   4      106.28       99.22      7.69 o 
  -8   5   4     1299.35     1284.74     38.11 o 
  -7   5   4      455.78      375.89     15.15 o 
  -5   5   4       66.21       63.91      3.51 o 
  -4   5   4      218.30      257.09      6.62 o 
  -3   5   4       64.53       73.78      3.53 o 
  -2   5   4     1540.77     1646.53     35.52 o 
  -1   5   4       91.34       81.82      4.31 o 
   0   5   4     1028.04     1116.94     20.62 o 
   2   5   4       89.68      102.63      4.17 o 
   3   5   4        4.01        5.33      2.49 o 
   4   5   4        6.94        7.75      2.81 o 
   5   5   4      399.65      389.75     10.07 o 
   6   5   4        4.66       -0.02      3.39 o 
   7   5   4      489.96      460.87     16.53 o 
   8   5   4       44.18       34.44      8.02 o 
   9   5   4       33.43       28.88      8.50 o 
  10   5   4       26.54       21.01      8.79 o 
 -12   6   4       43.45       69.75     15.19 o 
 -11   6   4       52.64       57.72     13.28 o 
 -10   6   4      198.30      196.06     15.53 o 
  -9   6   4       36.39       40.43     10.43 o 
  -8   6   4       19.13        7.53      4.73 o 
  -7   6   4        1.66        1.49      4.20 o 
  -6   6   4      106.87      106.92      6.70 o 
  -5   6   4       15.48       12.24      3.12 o 
  -4   6   4     1273.83     1383.12     25.38 o 
  -3   6   4       60.33       66.29      7.27 o 
  -1   6   4     1649.73     1637.17     35.92 o 
   0   6   4       10.68        9.05      3.31 o 
   1   6   4       14.92       25.73      9.51 o 
   2   6   4        1.38        0.14      2.30 o 
   3   6   4       65.24       58.71      4.12 o 
   4   6   4       82.11       84.72      4.64 o 
   5   6   4      162.72      166.85      6.46 o 
   6   6   4      225.33      225.23     10.36 o 
   7   6   4        4.41        2.08      5.36 o 
   8   6   4      107.67      115.95      9.26 o 
   9   6   4        0.88       -2.17     10.43 o 
  10   6   4       45.09       25.92     12.91 o 
 -12   7   4        0.25        7.03     13.15 o 
 -11   7   4       23.86        4.08     11.04 o 
 -10   7   4       44.25       58.26     12.30 o 
  -9   7   4       50.35       51.23     11.30 o 
  -8   7   4       12.62        8.65      5.40 o 
  -7   7   4     1197.79     1236.13     48.72 o 
  -6   7   4       11.84       10.63      4.33 o 
  -5   7   4       19.58       10.76      4.42 o 
  -4   7   4       26.97       25.83      4.19 o 
  -3   7   4     1337.34     1214.07     27.89 o 
  -2   7   4      139.45      137.00      6.37 o 
  -1   7   4      842.22      831.02     20.71 o 
   0   7   4       33.99       44.03      6.56 o 
   1   7   4      284.48      280.48      7.88 o 
   2   7   4       81.63       81.17      4.45 o 
   3   7   4       12.85        5.85      3.56 o 
   4   7   4       66.24       68.28      4.83 o 
   5   7   4      142.13      146.30      8.29 o 
   6   7   4      137.63      139.31      8.39 o 
   7   7   4       24.24       13.63      5.93 o 
   8   7   4        0.01       -5.01      6.41 o 
   9   7   4       56.45       55.92     13.56 o 
  10   7   4       28.69       17.50     14.00 o 
 -11   8   4      144.68      158.83     16.55 o 
 -10   8   4      142.65      154.17     15.59 o 
  -9   8   4      237.63      247.36     17.84 o 
  -8   8   4        2.52        0.14      6.71 o 
  -7   8   4      375.41      351.03     13.25 o 
  -6   8   4       97.97      103.97      8.05 o 
  -5   8   4       92.00       89.72      7.30 o 
  -4   8   4      122.48      125.35      5.61 o 
  -3   8   4      197.49      209.82      9.34 o 
  -2   8   4      176.38      201.83      8.21 o 
  -1   8   4      239.13      266.67      9.65 o 
   0   8   4       67.10       48.85      9.09 o 
   1   8   4       74.57       71.09      5.01 o 
   2   8   4       36.91       43.76      4.45 o 
   3   8   4       32.67       42.37      7.18 o 
   4   8   4       28.48       27.69      4.56 o 
   5   8   4      282.94      290.16     12.01 o 
   6   8   4      625.07      614.38     19.36 o 
   7   8   4       22.99       19.41      6.52 o 
   8   8   4        4.87       -0.74      6.40 o 
   9   8   4       78.57       77.29     15.32 o 
 -11   9   4        4.83        6.83     13.18 o 
 -10   9   4       27.09       33.97     12.60 o 
  -9   9   4       71.91       73.59      9.65 o 
  -8   9   4        0.10        0.31      6.07 o 
  -7   9   4      580.23      532.36     35.59 o 
  -6   9   4      376.57      360.48     13.71 o 
  -5   9   4      210.04      216.76     10.22 o 
  -4   9   4      155.52      144.56      6.44 o 
  -3   9   4       48.02       54.29     21.01 o 
  -2   9   4        7.94       10.24      4.24 o 
  -1   9   4        6.54        5.24      3.92 o 
   0   9   4      185.90      193.65      8.63 o 
   1   9   4        4.31        2.08      3.16 o 
   2   9   4      172.96      175.46      6.95 o 
   3   9   4       56.17       70.31      5.52 o 
   4   9   4       71.66       72.83      5.38 o 
   5   9   4       20.02       19.72      5.99 o 
   6   9   4      382.85      393.59     15.13 o 
   7   9   4      386.37      390.20     15.65 o 
   8   9   4      247.64      240.00     13.26 o 
   9   9   4      195.91      192.47     13.12 o 
 -10  10   4       11.76       15.66     12.74 o 
  -9  10   4        0.09      -10.26      7.30 o 
  -8  10   4       16.43       13.58     13.98 o 
  -7  10   4        0.67       -1.95      5.89 o 
  -6  10   4      109.74      110.22      9.65 o 
  -5  10   4      267.95      263.47     11.89 o 
  -4  10   4      368.13      379.05     13.64 o 
  -3  10   4      143.61      138.41      7.76 o 
  -2  10   4      126.85      128.18      8.05 o 
  -1  10   4     1208.24     1252.20     36.11 o 
   0  10   4      353.57      355.92     16.09 o 
   1  10   4      425.07      427.57     11.70 o 
   2  10   4       42.71       48.77      7.48 o 
   3  10   4      240.54      212.76      8.05 o 
   4  10   4       32.46       17.87      5.59 o 
   5  10   4        0.53        8.46      6.06 o 
   6  10   4        2.85       12.50      6.80 o 
   7  10   4       12.99        8.46      7.21 o 
   8  10   4       82.07       74.78     10.69 o 
 -10  11   4       14.43       15.63     13.25 o 
  -9  11   4       47.33       38.33      9.26 o 
  -8  11   4        0.47       -6.17      6.77 o 
  -7  11   4      138.44      122.33      9.57 o 
  -6  11   4      215.31      211.97     11.45 o 
  -5  11   4       50.75       64.05      8.28 o 
  -4  11   4       80.20       76.02      8.43 o 
  -3  11   4      168.94      151.94      8.52 o 
  -2  11   4     1101.66     1124.73     28.91 o 
  -1  11   4       16.54       10.80      5.22 o 
   0  11   4      166.43      152.91      8.76 o 
   1  11   4      429.16      433.90     12.40 o 
   2  11   4       71.07       56.87      8.36 o 
   3  11   4      221.33      220.23      8.71 o 
   4  11   4        2.20       -3.20      6.05 o 
   5  11   4      125.31      138.60     14.35 o 
   6  11   4      281.20      291.31     14.00 o 
   7  11   4      154.82      150.58     12.03 o 
   8  11   4       52.54       31.79     13.93 o 
  -9  12   4       13.69       -2.26      8.57 o 
  -8  12   4      102.10       92.59     30.03 o 
  -7  12   4      225.09      233.13     17.73 o 
  -6  12   4        7.84        4.11      6.64 o 
  -5  12   4        0.38       -5.29      6.37 o 
  -4  12   4      175.16      183.66     10.50 o 
  -3  12   4      162.72      149.85      9.01 o 
  -2  12   4      233.36      217.76     10.45 o 
  -1  12   4      248.30      245.91     11.32 o 
   0  12   4        0.80       -6.61      5.01 o 
   1  12   4       43.70       43.43      6.10 o 
   2  12   4      345.00      322.18     11.02 o 
   3  12   4        2.37       11.34      5.04 o 
   4  12   4      668.44      670.07     22.14 o 
   5  12   4      212.40      233.66     12.65 o 
   6  12   4       23.99       16.14      8.16 o 
   7  12   4       44.06       31.39      9.59 o 
  -8  13   4      298.49      308.66     15.65 o 
  -7  13   4      182.90      173.20     12.11 o 
  -6  13   4        3.41        1.06      7.10 o 
  -5  13   4        4.77        4.78      6.77 o 
  -4  13   4       28.78       32.65      7.80 o 
  -3  13   4      726.85      773.68     23.29 o 
  -2  13   4       73.32       93.22      8.95 o 
  -1  13   4      757.32      780.32     23.34 o 
   0  13   4       83.17      105.96      9.77 o 
   1  13   4       11.40        7.51      5.15 o 
   2  13   4       56.77       52.68      7.05 o 
   3  13   4       45.17       36.92      8.10 o 
   4  13   4        8.17        1.78      6.80 o 
   5  13   4      273.18      259.93     18.29 o 
   6  13   4       18.71        8.17      8.84 o 
  -7  14   4        0.04       -4.46      9.02 o 
  -6  14   4      125.46      137.59     12.80 o 
  -5  14   4       91.35       95.22     11.23 o 
  -4  14   4      307.79      292.06     14.54 o 
  -3  14   4        2.75        6.76      9.95 o 
  -2  14   4       35.94       44.43      8.16 o 
  -1  14   4      223.63      222.40     12.18 o 
   0  14   4       20.15       25.21      7.28 o 
   1  14   4        0.65       -2.39      5.45 o 
   2  14   4        0.36       -2.06      5.93 o 
   3  14   4       12.79        2.00     19.59 o 
   4  14   4       32.15       13.48      8.06 o 
   5  14   4       96.70       89.53     26.53 o 
  -6  15   4        5.38       13.04      9.60 o 
  -5  15   4        1.34        7.50      8.59 o 
  -4  15   4       40.92       50.66      9.62 o 
  -3  15   4        8.91        6.49     11.01 o 
  -2  15   4        0.78       -0.16     11.11 o 
  -1  15   4       17.36       20.61      8.08 o 
   0  15   4        1.77       -0.93      7.11 o 
   1  15   4       70.33       83.55      8.93 o 
   2  15   4       54.67       71.29      9.86 o 
   3  15   4        3.32       13.22      9.09 o 
   4  15   4       79.00       76.66     11.91 o 
  -4  16   4      119.53      157.62     16.66 o 
  -3  16   4      137.37      161.41     12.70 o 
  -2  16   4        2.26        4.93     12.54 o 
  -1  16   4        0.07        0.38     12.01 o 
   0  16   4       46.74       52.00      8.68 o 
   1  16   4       56.21       70.27      8.88 o 
   2  16   4       59.04       52.10     11.35 o 
 -13   1   5       72.22       86.49     10.93 o 
 -12   1   5      162.86      189.77      9.61 o 
 -11   1   5      358.69      371.54     12.07 o 
 -10   1   5        1.36        0.54      3.35 o 
  -9   1   5      325.01      328.48      8.57 o 
  -8   1   5        5.83        4.02      2.74 o 
  -7   1   5       65.17       51.03      2.96 o 
  -6   1   5      877.42      953.91     12.64 o 
  -5   1   5        2.27        1.51      1.16 o 
  -4   1   5     2113.78     2241.53     29.19 o 
  -3   1   5       46.87       40.65      2.23 o 
  -2   1   5      189.60      182.43      4.26 o 
  -1   1   5     1777.41     1791.65     30.37 o 
   0   1   5        1.08        0.13      1.04 o 
   1   1   5     1016.24     1021.23     16.07 o 
   2   1   5      563.53      579.64     11.79 o 
   3   1   5      310.44      339.40      7.22 o 
   4   1   5      239.48      266.65      6.56 o 
   5   1   5      186.57      191.66      5.71 o 
   6   1   5       99.93       86.89      4.41 o 
   7   1   5        8.55        9.92      5.53 o 
   8   1   5      196.50      156.99      9.73 o 
   9   1   5        9.23        9.40      7.04 o 
  10   1   5        2.52       -1.68      7.20 o 
 -13   2   5       31.39       37.52     12.33 o 
 -12   2   5       35.03       42.42      6.80 o 
 -11   2   5        8.01        3.69      4.77 o 
 -10   2   5       25.12       10.79      4.83 o 
  -9   2   5      746.15      707.88     14.13 o 
  -8   2   5      483.82      449.01      9.95 o 
  -7   2   5       73.87       67.57      3.16 o 
  -6   2   5        0.09        1.14      1.74 o 
  -5   2   5      120.84      120.71      3.29 o 
  -4   2   5      491.02      502.14     12.86 o 
  -3   2   5       24.11       35.28      1.81 o 
  -1   2   5     3173.19     3101.00     44.33 o 
   0   2   5     4527.38     4593.08     82.36 o 
   1   2   5       96.50       92.73      3.50 o 
   2   2   5      228.02      243.04      6.43 o 
   3   2   5      359.00      409.16      9.53 o 
   4   2   5       22.24       26.66      3.66 o 
   5   2   5      224.80      231.48      6.41 o 
   6   2   5      363.70      346.96      8.41 o 
   7   2   5       51.12       65.43     19.69 o 
   8   2   5        1.00       -1.21      5.61 o 
   9   2   5        2.25       -0.81      7.25 o 
  10   2   5        0.64       -4.99      9.05 o 
 -13   3   5        0.00       -1.52      8.38 o 
 -12   3   5        2.98        6.24      5.76 o 
 -11   3   5      533.26      554.75     13.53 o 
 -10   3   5      534.39      564.25     12.66 o 
  -8   3   5     2668.60     2652.36     47.26 o 
  -7   3   5      257.83      247.60      6.52 o 
  -6   3   5        0.01       -0.12      1.89 o 
  -5   3   5     3161.38     3461.81     44.80 o 
  -4   3   5     4061.85     4355.50     62.16 o 
  -3   3   5    11089.25    12139.20    233.20 o 
  -1   3   5     4275.25     4575.49     67.95 o 
   0   3   5     4843.32     5064.79     71.63 o 
   1   3   5       69.34       65.14      2.38 o 
   2   3   5       40.70       39.79      5.56 o 
   3   3   5        6.90        3.34      1.90 o 
   4   3   5        8.28       11.79      2.49 o 
   5   3   5      185.12      179.03      5.76 o 
   6   3   5       58.03       52.15      8.97 o 
   7   3   5       42.81       35.15      4.83 o 
   8   3   5       38.29       47.59      7.64 o 
   9   3   5       12.96       -1.22      6.79 o 
  10   3   5        0.03       -8.00      7.62 o 
 -13   4   5       23.50       28.75     10.22 o 
 -12   4   5       11.79       11.91      6.24 o 
 -11   4   5       32.42       31.38      8.69 o 
 -10   4   5     1066.64     1054.81     28.95 o 
  -9   4   5       60.62       72.95      6.99 o 
  -8   4   5      291.51      203.43     12.26 o 
  -7   4   5       69.91       70.63      6.45 o 
  -6   4   5      168.13      195.38      6.54 o 
  -5   4   5      147.86      142.46     12.10 o 
  -4   4   5     1618.30     1826.91     31.77 o 
  -3   4   5     5724.05     5990.67     98.31 o 
  -1   4   5      157.55      166.90      6.08 o 
   0   4   5     3306.35     3537.40     50.77 o 
   1   4   5      182.62      187.93      4.33 o 
   2   4   5     2641.22     2716.84     57.01 o 
   3   4   5      239.27      222.83      6.59 o 
   4   4   5       25.89       25.23      3.31 o 
   5   4   5        1.99       -0.18      2.66 o 
   6   4   5        3.79        5.96      3.81 o 
   7   4   5      108.51      124.62      8.94 o 
   8   4   5       32.31       19.04      6.61 o 
   9   4   5      102.16      106.28     10.79 o 
  10   4   5        4.85        0.15      8.21 o 
 -12   5   5       30.41       20.50      6.93 o 
 -11   5   5      304.35      328.13     25.60 o 
 -10   5   5      145.64      132.36      9.45 o 
  -9   5   5       52.80       56.25      7.26 o 
  -8   5   5     1268.67     1102.43     94.67 o 
  -7   5   5       38.40       41.22     19.81 o 
  -6   5   5      251.64      257.85      9.72 o 
  -5   5   5      137.57      153.27      7.22 o 
  -4   5   5      136.47      169.49      6.04 o 
  -3   5   5     1192.56     1181.26     32.09 o 
  -2   5   5        2.38        1.00      2.20 o 
  -1   5   5     1325.47     1450.50     31.97 o 
   0   5   5       14.21       11.10      2.29 o 
   1   5   5     1440.43     1541.62     23.54 o 
   2   5   5       52.33       59.49      8.45 o 
   3   5   5       27.99       36.52      3.59 o 
   4   5   5      637.55      668.76     14.62 o 
   5   5   5      900.48      907.68     18.92 o 
   6   5   5       20.05       19.41      4.54 o 
   7   5   5      169.85      174.34      8.06 o 
   8   5   5       43.59       32.53      6.54 o 
   9   5   5        2.99       -3.17      7.51 o 
  10   5   5      139.31      171.26     15.20 o 
 -12   6   5        0.19        8.46     12.94 o 
 -11   6   5        0.06        5.23     10.87 o 
 -10   6   5      162.25      170.68     14.68 o 
  -9   6   5       18.33       25.99      8.87 o 
  -8   6   5       93.51       91.93      7.80 o 
  -7   6   5      118.62       89.46     10.58 o 
  -6   6   5       20.56       12.94      8.97 o 
  -5   6   5      105.22       91.14      7.34 o 
  -4   6   5      183.63      182.64      9.73 o 
  -3   6   5      125.07      130.08      5.92 o 
  -2   6   5        0.23        1.43      2.51 o 
  -1   6   5     1610.51     1698.42     37.34 o 
   0   6   5      820.17      840.62     23.95 o 
   1   6   5       36.71       31.84      4.14 o 
   2   6   5      369.39      404.54      9.95 o 
   3   6   5      201.75      196.18      6.71 o 
   4   6   5      415.77      410.96     10.66 o 
   5   6   5      515.63      522.28     12.81 o 
   6   6   5       30.62       30.30      8.75 o 
   7   6   5       82.02       65.89      7.88 o 
   8   6   5       32.98       26.31      6.98 o 
   9   6   5        2.11        1.22     11.38 o 
  10   6   5      105.83      102.06     17.53 o 
 -12   7   5       38.33       54.15     14.68 o 
 -11   7   5      109.95      124.31     14.37 o 
 -10   7   5        9.52        8.56     10.60 o 
  -9   7   5       54.70       72.09     27.04 o 
  -8   7   5        5.60        7.82      5.61 o 
  -7   7   5      153.86      167.88     11.98 o 
  -6   7   5       39.46       31.03     11.09 o 
  -5   7   5      159.32      170.08     10.01 o 
  -4   7   5      258.09      250.89      7.52 o 
  -3   7   5        2.30        1.69      3.21 o 
  -2   7   5        9.36       11.04      4.96 o 
  -1   7   5      160.80      141.89      6.63 o 
   0   7   5      626.19      640.84     17.09 o 
   1   7   5      311.18      288.36     17.55 o 
   2   7   5      178.76      200.70      6.78 o 
   3   7   5       21.66       16.31      3.52 o 
   4   7   5      264.10      274.56      8.57 o 
   5   7   5        0.30        4.07      4.61 o 
   6   7   5      394.10      390.91     35.20 o 
   7   7   5        0.01       -7.22      5.56 o 
   8   7   5       28.55       18.43      7.08 o 
   9   7   5        2.52        0.44     13.01 o 
 -11   8   5        3.12       11.62     10.60 o 
 -10   8   5      138.12      143.84     17.02 o 
  -9   8   5      341.16      350.57     21.17 o 
  -8   8   5       59.80       60.82     28.57 o 
  -7   8   5      519.00      493.94     16.29 o 
  -6   8   5       50.17       49.21      6.38 o 
  -5   8   5      119.62      117.92      7.57 o 
  -4   8   5       89.75       90.61      4.92 o 
  -3   8   5        7.77        4.72      3.69 o 
  -2   8   5      743.23      746.88     45.34 o 
  -1   8   5       75.44       71.34      5.45 o 
   0   8   5      213.51      209.88     16.87 o 
   1   8   5      154.08      151.09      7.75 o 
   2   8   5      255.84      223.06      9.02 o 
   3   8   5        9.78        1.36      3.98 o 
   4   8   5      294.50      319.94     12.44 o 
   5   8   5      104.34       98.34      7.53 o 
   6   8   5       26.28       18.03      6.10 o 
   7   8   5      401.86      416.67     15.99 o 
   8   8   5        7.49        1.70      7.14 o 
   9   8   5        0.19       -0.03     13.39 o 
 -11   9   5        0.54       -9.55     13.01 o 
 -10   9   5       36.02       58.74     13.96 o 
  -9   9   5       14.15        9.09      9.70 o 
  -8   9   5        0.19       -3.50      5.54 o 
  -7   9   5      371.00      303.52     12.80 o 
  -6   9   5       61.25       47.85      7.06 o 
  -5   9   5      568.80      618.10     18.77 o 
  -4   9   5       14.74       10.84      3.86 o 
  -3   9   5      197.83      203.81     11.91 o 
  -2   9   5      189.06      200.46      9.10 o 
  -1   9   5       13.76       14.68      4.44 o 
   0   9   5       14.06       16.16      4.52 o 
   1   9   5       80.08       77.31      5.39 o 
   2   9   5       43.83       37.06      4.50 o 
   3   9   5      278.51      255.12      8.70 o 
   4   9   5      122.71      119.43      6.33 o 
   5   9   5       34.73       31.81      6.46 o 
   6   9   5       10.06        7.41      6.13 o 
   7   9   5       86.33       78.60      9.75 o 
   8   9   5       11.38       11.40      7.53 o 
 -10  10   5        6.93        9.07     11.92 o 
  -9  10   5      317.05      351.51     15.68 o 
  -8  10   5      648.11      653.82     25.43 o 
  -7  10   5     1098.75     1092.77     29.79 o 
  -6  10   5     1609.82     1576.39     39.08 o 
  -5  10   5      636.42      649.27     20.16 o 
  -4  10   5      959.00      972.34     20.88 o 
  -3  10   5      399.24      415.13     14.05 o 
  -2  10   5     9296.07     9466.51    191.88 o 
  -1  10   5      506.92      501.39     15.84 o 
   0  10   5      534.14      534.48     16.49 o 
   1  10   5      146.05      131.69      6.66 o 
   2  10   5      135.51      152.56      7.12 o 
   3  10   5       24.50       16.53      4.89 o 
   4  10   5      556.63      577.00     33.40 o 
   5  10   5       19.96       12.91      6.37 o 
   6  10   5      245.91      242.08     12.66 o 
   7  10   5       21.43       15.80      7.81 o 
   8  10   5       41.71       24.86      8.84 o 
 -10  11   5       16.15       15.59     13.18 o 
  -9  11   5       42.50       16.52     12.94 o 
  -8  11   5       25.17       18.48      8.17 o 
  -7  11   5       19.41       11.09      7.00 o 
  -6  11   5       42.29       41.27      9.24 o 
  -5  11   5        2.12       -5.78      6.54 o 
  -4  11   5        0.06        0.44      5.58 o 
  -3  11   5      834.34      836.20     23.27 o 
  -2  11   5       18.93        8.57      5.50 o 
  -1  11   5      247.30      237.58     10.70 o 
   0  11   5      116.76      112.32      7.67 o 
   1  11   5      158.72      164.48      7.54 o 
   2  11   5        8.50       10.30      4.33 o 
   3  11   5      120.10       94.60      6.42 o 
   4  11   5        7.20        4.95      6.22 o 
   5  11   5      233.40      251.14     13.91 o 
   6  11   5      112.27      125.03     10.23 o 
   7  11   5       43.78       37.17      9.45 o 
  -9  12   5      114.28      134.91     30.49 o 
  -8  12   5       22.15       15.40      8.36 o 
  -7  12   5       73.98       69.09      9.68 o 
  -6  12   5        0.33        6.89      6.85 o 
  -5  12   5        9.46       12.33      7.09 o 
  -4  12   5       10.98        5.66      6.25 o 
  -3  12   5        0.30        1.74      5.56 o 
  -2  12   5      138.63      131.00      8.79 o 
  -1  12   5       70.41       85.93     10.18 o 
   0  12   5      191.77      181.89      9.85 o 
   1  12   5       90.86      102.00      7.60 o 
   2  12   5      248.55      251.90      9.83 o 
   3  12   5      224.44      245.21      9.84 o 
   4  12   5        2.91       -6.37      6.91 o 
   5  12   5       86.74       96.87     10.74 o 
   6  12   5       20.24       14.79      8.89 o 
   7  12   5        2.60        1.18      9.28 o 
  -8  13   5       28.56       31.18      9.23 o 
  -7  13   5       37.11       29.24      8.77 o 
  -6  13   5       92.15       93.85     10.67 o 
  -5  13   5      194.52      174.23     11.48 o 
  -4  13   5       18.25       16.27      7.13 o 
  -3  13   5       67.00       94.11     11.82 o 
  -2  13   5       62.39       72.36      8.34 o 
  -1  13   5        7.41        4.57      5.92 o 
   0  13   5      632.82      611.63     18.09 o 
   1  13   5        2.82        3.14      5.25 o 
   2  13   5       86.71      102.02     17.08 o 
   3  13   5        4.14        6.00      7.60 o 
   4  13   5      273.45      267.60     13.98 o 
   5  13   5       53.79       52.71     10.05 o 
   6  13   5      149.11      150.67     28.27 o 
  -7  14   5        4.62      -11.38      8.83 o 
  -6  14   5       23.58       17.86      8.90 o 
  -5  14   5        2.06       -6.45     11.92 o 
  -4  14   5       67.40       80.11     10.56 o 
  -3  14   5      229.09      224.09     18.14 o 
  -2  14   5        2.40       -0.77      6.86 o 
  -1  14   5        2.94        7.09      6.41 o 
   0  14   5        0.23       -2.43      5.64 o 
   1  14   5      126.02      136.51      8.82 o 
   2  14   5      240.13      224.85     13.21 o 
   3  14   5       82.85       65.79     10.50 o 
   4  14   5        2.16       -1.26      8.53 o 
   5  14   5        2.70       13.11      9.21 o 
  -6  15   5       70.94       74.63     11.98 o 
  -5  15   5        0.24       -4.12      8.98 o 
  -4  15   5      166.50      175.87     12.41 o 
  -3  15   5       13.06       24.94     13.25 o 
  -2  15   5       16.22       25.09      8.41 o 
  -1  15   5       50.38       63.26      9.37 o 
   0  15   5       34.58       24.91      6.90 o 
   1  15   5        0.48        4.96      6.69 o 
   2  15   5        5.84       -1.65      6.53 o 
   3  15   5        2.07        2.44      8.96 o 
  -4  16   5       36.88       41.35     11.07 o 
  -3  16   5       23.74       34.79     15.39 o 
  -2  16   5        0.00       -3.87     11.18 o 
  -1  16   5       27.49       31.62      8.79 o 
   0  16   5       31.13       24.68      7.76 o 
   1  16   5       30.71       27.96      8.03 o 
 -13   0   6       31.58       47.05     13.25 o 
 -12   0   6       55.46       68.93     19.74 o 
 -11   0   6      262.52      265.51     12.22 o 
 -10   0   6     1248.35     1262.49     31.90 o 
  -9   0   6     1168.58     1155.25     28.93 o 
  -8   0   6        0.46        0.95      4.42 o 
  -7   0   6     1477.29     1543.11     34.91 o 
  -6   0   6      503.00      553.89     13.51 o 
  -5   0   6      910.20      956.56     21.66 o 
  -4   0   6      367.82      367.42     14.14 o 
  -2   0   6     3693.23     3478.38     70.22 o 
  -1   0   6       78.74       89.86      6.12 o 
   0   0   6     4298.84     4372.48     88.39 o 
   1   0   6       27.41       19.08      3.96 o 
   2   0   6     1549.65     1548.20     33.92 o 
   4   0   6      920.91      963.83     23.66 o 
   5   0   6     2388.61     2349.37     51.67 o 
   6   0   6      102.08      136.37     11.72 o 
   7   0   6      108.47       92.61     12.16 o 
   8   0   6        4.65       11.86      8.60 o 
   9   0   6       30.25       27.08     11.48 o 
  10   0   6       36.04       37.03     13.15 o 
 -13   1   6       18.39       23.55      8.49 o 
 -12   1   6       99.75      110.55     12.74 o 
 -11   1   6       12.87        8.16      4.40 o 
 -10   1   6       20.74       16.63      5.36 o 
  -9   1   6     1255.34     1248.30     21.71 o 
  -8   1   6      112.91      110.61      4.79 o 
  -7   1   6        3.99        4.49      2.05 o 
  -6   1   6        5.45        2.66      1.43 o 
  -5   1   6      745.98      739.65     13.82 o 
  -4   1   6      250.53      278.76      5.09 o 
  -3   1   6        0.05       -0.61      1.05 o 
  -2   1   6       40.24       30.86      2.10 o 
  -1   1   6       39.31       40.87      2.58 o 
   0   1   6     1517.02     1550.90     39.34 o 
   1   1   6      160.08      157.86      4.14 o 
   2   1   6        0.69       -1.12      1.65 o 
   3   1   6       84.63       91.80      4.30 o 
   4   1   6      445.78      430.35      9.18 o 
   5   1   6       72.03       65.42      4.11 o 
   6   1   6      212.66      194.25      6.36 o 
   7   1   6       43.75       41.37      5.38 o 
   8   1   6       84.11       93.78     12.93 o 
   9   1   6       37.84       17.75      7.76 o 
  10   1   6       21.66       24.26      8.88 o 
 -13   2   6       16.53       10.77      6.69 o 
 -12   2   6       49.33       54.50     13.01 o 
 -11   2   6      667.96      697.14     17.21 o 
 -10   2   6       89.48       92.31      5.64 o 
  -9   2   6       25.69       24.17      6.37 o 
  -8   2   6       15.05       15.18      3.03 o 
  -7   2   6       85.73       79.09      3.41 o 
  -6   2   6       67.98       88.63      3.20 o 
  -5   2   6      865.74      828.88     12.15 o 
  -4   2   6     2273.25     2388.91     40.38 o 
  -3   2   6     1006.91      991.96     13.99 o 
  -2   2   6      358.46      321.67      7.32 o 
  -1   2   6      193.42      216.20      5.59 o 
   0   2   6      557.50      528.96      9.09 o 
   1   2   6      243.90      262.49      6.64 o 
   2   2   6      252.12      244.93     11.94 o 
   3   2   6       21.39        8.61      3.07 o 
   4   2   6       75.93       79.74      4.00 o 
   5   2   6      634.67      640.70     12.65 o 
   6   2   6       97.17       86.52      5.34 o 
   7   2   6       20.47       27.77      7.89 o 
   8   2   6        4.64        3.76      6.22 o 
   9   2   6       78.98       65.13      9.55 o 
  10   2   6        5.13        2.46      8.08 o 
 -13   3   6      204.56      254.49     11.85 o 
 -12   3   6        3.20        2.37      5.78 o 
 -11   3   6       52.28       73.23     13.56 o 
 -10   3   6       37.07       41.44      6.30 o 
  -9   3   6        0.53       -4.53      3.02 o 
  -8   3   6       13.47       12.28      3.01 o 
  -7   3   6      242.78      211.08      5.87 o 
  -6   3   6       29.63       31.60      2.84 o 
  -5   3   6      117.29      124.99      5.96 o 
  -4   3   6       31.06       26.01      2.87 o 
  -3   3   6        2.00        3.56      1.58 o 
  -2   3   6        1.82        2.99      1.78 o 
  -1   3   6      715.91      785.94     12.71 o 
   0   3   6     1906.98     1990.01     29.44 o 
   1   3   6      333.62      351.85      8.30 o 
   2   3   6      151.94      137.61      4.91 o 
   3   3   6      265.94      232.41     12.33 o 
   4   3   6       89.97       84.65      4.24 o 
   5   3   6     1083.44     1056.88     18.68 o 
   6   3   6       47.25       46.29      7.26 o 
   7   3   6       45.21       49.00      8.69 o 
   8   3   6       30.37       25.09      7.31 o 
   9   3   6       37.96       47.15     12.74 o 
  10   3   6       10.73        6.07      8.73 o 
 -13   4   6       42.08       42.65     12.91 o 
 -12   4   6       39.58       34.49      6.85 o 
 -11   4   6        6.17       -0.43      4.89 o 
 -10   4   6       20.69       20.14      7.61 o 
  -9   4   6      165.48      160.28      7.09 o 
  -8   4   6      229.69      212.96      6.48 o 
  -7   4   6        5.22        6.89      2.80 o 
  -6   4   6      219.50      212.09      8.49 o 
  -5   4   6      282.50      292.60      7.21 o 
  -4   4   6      188.92      159.96      5.01 o 
  -3   4   6       67.79       72.67      4.33 o 
  -2   4   6        0.01        3.11      2.32 o 
  -1   4   6     2003.49     2210.61     32.61 o 
   0   4   6     1034.27     1034.13     16.36 o 
   1   4   6     1275.84     1323.68     20.51 o 
   2   4   6      395.20      396.77      9.89 o 
   3   4   6        0.60        0.92      2.51 o 
   4   4   6      432.55      442.23     12.24 o 
   5   4   6       36.35       29.01      4.93 o 
   6   4   6      330.56      330.36     10.58 o 
   7   4   6       57.99       39.49      8.04 o 
   8   4   6       54.82       44.32     10.29 o 
   9   4   6       44.19       55.30      9.82 o 
  10   4   6      119.40      155.13     13.49 o 
 -12   5   6        0.21       11.30      6.35 o 
 -11   5   6       68.88      107.13     10.99 o 
 -10   5   6       47.23       43.28      5.99 o 
  -9   5   6       20.55       29.05      8.26 o 
  -8   5   6      182.87      167.30      8.60 o 
  -7   5   6       39.41       31.87     17.75 o 
  -6   5   6       33.25       48.31      7.85 o 
  -5   5   6       35.64       26.86      3.53 o 
  -4   5   6     1135.80     1137.22     23.15 o 
  -3   5   6     2675.83     2790.94     58.31 o 
  -2   5   6      227.19      206.24      7.47 o 
  -1   5   6     2148.90     2213.48     79.22 o 
   0   5   6      876.24      878.39     14.47 o 
   1   5   6     1050.68     1061.10     19.27 o 
   2   5   6      306.06      325.86      8.61 o 
   3   5   6       51.18       57.22      8.24 o 
   4   5   6        2.85        2.10      3.21 o 
   5   5   6      363.40      370.51     10.37 o 
   6   5   6      277.02      284.78     11.83 o 
   7   5   6      168.01      161.05      8.01 o 
   8   5   6      102.71       98.06     13.29 o 
   9   5   6       70.53       68.14     10.56 o 
 -12   6   6       22.37       37.20     13.11 o 
 -11   6   6        8.57       -1.16      9.41 o 
 -10   6   6       23.79       14.54      9.48 o 
  -9   6   6      281.87      270.50     17.36 o 
  -8   6   6       31.47       35.25     18.57 o 
  -7   6   6      282.43      250.99     13.15 o 
  -6   6   6       32.76       38.69      7.07 o 
  -5   6   6      134.29      140.33      6.39 o 
  -4   6   6        1.38       -0.83      2.49 o 
  -3   6   6     4776.87     4871.87     99.53 o 
  -2   6   6      669.89      725.69     18.44 o 
  -1   6   6      182.45      217.85      8.21 o 
   0   6   6        5.81        6.72      2.68 o 
   1   6   6      243.04      218.41      5.31 o 
   2   6   6        7.71        6.15      2.84 o 
   3   6   6      571.32      557.63     13.13 o 
   4   6   6      705.65      695.08     15.59 o 
   5   6   6      384.92      403.13     11.11 o 
   6   6   6      105.57      106.13     14.29 o 
   7   6   6       30.74       37.11     12.08 o 
   8   6   6        3.55       12.92      6.82 o 
   9   6   6       31.92        9.92     12.03 o 
 -12   7   6        3.28        5.67     11.69 o 
 -11   7   6        9.81        7.54     10.29 o 
 -10   7   6      229.92      213.39     17.19 o 
  -9   7   6        1.38       -1.72      5.26 o 
  -8   7   6     1129.60     1123.69     44.06 o 
  -7   7   6      283.89      222.69     10.13 o 
  -6   7   6      153.27      155.68      8.59 o 
  -5   7   6      233.66      246.47      7.53 o 
  -4   7   6      293.14      272.31     10.36 o 
  -3   7   6      137.22      148.11      6.99 o 
  -2   7   6     1407.91     1389.47     31.91 o 
  -1   7   6     1453.61     1327.82     30.76 o 
   0   7   6       33.31       29.70      5.32 o 
   1   7   6        2.04        0.52      2.80 o 
   2   7   6      222.95      193.45      8.39 o 
   3   7   6      985.67      963.76     20.08 o 
   4   7   6        1.63        3.14      3.66 o 
   5   7   6      819.14      795.30     22.73 o 
   6   7   6        1.79        3.81      5.76 o 
   7   7   6        3.09        3.77      6.13 o 
   8   7   6        2.79        0.43      7.74 o 
   9   7   6      109.34       87.11     16.78 o 
 -11   8   6        2.77        9.75     11.96 o 
 -10   8   6        9.15       25.72     11.58 o 
  -9   8   6        9.40        2.98      6.30 o 
  -8   8   6      366.39      375.23     16.49 o 
  -7   8   6      143.55      123.30      8.11 o 
  -6   8   6       28.46       31.80      6.22 o 
  -5   8   6       20.10       16.77      6.13 o 
  -4   8   6       32.11       29.34      6.26 o 
  -3   8   6      273.25      288.97     10.47 o 
  -2   8   6     2093.74     2003.17     44.48 o 
  -1   8   6       74.51       70.56      5.68 o 
   0   8   6       95.89       97.15      5.14 o 
   1   8   6       22.87        6.26      5.24 o 
   2   8   6        9.12        8.24      3.48 o 
   3   8   6      134.86      130.06      6.13 o 
   4   8   6       19.51       18.00      4.70 o 
   5   8   6      182.11      176.05     14.23 o 
   6   8   6        0.40       -6.66      6.44 o 
   7   8   6       45.92       39.49      8.06 o 
   8   8   6       35.05       35.85     10.63 o 
 -11   9   6        3.06       -1.32     11.89 o 
 -10   9   6       15.50        0.95     10.06 o 
  -9   9   6      128.16      114.98      9.93 o 
  -8   9   6        0.63       -6.63      5.72 o 
  -7   9   6      137.29      109.31      8.23 o 
  -6   9   6       54.92       57.27      7.54 o 
  -5   9   6      102.19      100.52      8.17 o 
  -4   9   6      188.95      203.29      7.54 o 
  -3   9   6      789.59      810.22     21.58 o 
  -2   9   6     1075.95     1046.51     26.33 o 
  -1   9   6       28.76       31.45      5.56 o 
   1   9   6      176.54      160.62      8.16 o 
   2   9   6       54.86       60.50     14.93 o 
   3   9   6      172.93      161.63     10.91 o 
   4   9   6      175.16      191.98      8.03 o 
   5   9   6      207.13      214.03     11.14 o 
   6   9   6        0.77        5.75      6.53 o 
   7   9   6        6.40       -6.27      7.36 o 
   8   9   6       60.32       46.84      9.76 o 
 -10  10   6       30.52       56.02     14.10 o 
  -9  10   6       14.67        8.70      7.32 o 
  -8  10   6      206.21      194.12     11.11 o 
  -7  10   6        1.22       -3.22      6.15 o 
  -6  10   6        9.55        7.07      6.08 o 
  -5  10   6       56.54       48.21      7.06 o 
  -4  10   6      405.37      394.17     11.55 o 
  -3  10   6      350.34      377.87     16.78 o 
  -2  10   6      850.91      837.45     22.76 o 
  -1  10   6       18.11       12.26      4.89 o 
   0  10   6      104.13      105.00      6.21 o 
   1  10   6        9.81        7.47      4.10 o 
   2  10   6      141.14      142.97      7.26 o 
   3  10   6      123.37      105.23      6.39 o 
   4  10   6      106.38      103.79      9.16 o 
   5  10   6        0.24        6.27      6.66 o 
   6  10   6        2.39        2.94      7.10 o 
   7  10   6        0.43      -11.55      7.70 o 
 -10  11   6       32.06       52.29     14.57 o 
  -9  11   6       29.77       50.93     10.12 o 
  -8  11   6       28.13       29.86      8.20 o 
  -7  11   6       54.17       58.96     12.71 o 
  -6  11   6       67.23       56.43     11.72 o 
  -5  11   6       32.75       26.36      7.06 o 
  -4  11   6       81.62       93.62      9.40 o 
  -3  11   6        0.10       -2.43      4.82 o 
  -2  11   6      580.69      553.17     22.52 o 
  -1  11   6        9.83       12.06      5.17 o 
   0  11   6      794.39      797.92     18.58 o 
   1  11   6        0.01       -0.97      4.32 o 
   2  11   6      490.19      453.69     13.05 o 
   3  11   6      256.31      220.34      9.10 o 
   4  11   6        3.05        0.76      6.46 o 
   5  11   6       81.73       78.37     14.81 o 
   6  11   6       32.80       34.05      8.78 o 
   7  11   6       55.13       45.91     18.33 o 
  -9  12   6       47.90       50.02     10.98 o 
  -8  12   6      184.87      203.47     13.02 o 
  -7  12   6      141.71      132.76     10.81 o 
  -6  12   6        6.78        0.35      7.25 o 
  -5  12   6        5.30        8.33      7.01 o 
  -4  12   6      574.37      583.25     50.08 o 
  -3  12   6       24.99       29.93      6.42 o 
  -2  12   6       24.07       24.25      6.08 o 
  -1  12   6      546.54      551.13     21.52 o 
   0  12   6       56.14       49.48      6.29 o 
   1  12   6        4.68        8.03      5.13 o 
   2  12   6      179.25      156.12      7.94 o 
   3  12   6      112.36      119.33      7.67 o 
   4  12   6      250.17      248.47     13.07 o 
   5  12   6       85.28       76.83     10.62 o 
   6  12   6       25.58       11.53      8.64 o 
  -8  13   6      343.95      345.06     16.67 o 
  -7  13   6      390.15      347.88     16.35 o 
  -6  13   6       74.03       68.24     10.16 o 
  -5  13   6      328.46      358.66     15.71 o 
  -4  13   6      236.04      238.19     12.88 o 
  -3  13   6       17.18       28.02     10.24 o 
  -2  13   6       43.03       45.92     10.99 o 
  -1  13   6      621.97      621.09     20.43 o 
   0  13   6       91.29       97.73      8.24 o 
   1  13   6        6.89        4.00      5.38 o 
   2  13   6       16.94       15.06      5.59 o 
   3  13   6      381.31      403.10     24.53 o 
   4  13   6        7.57        1.12      8.00 o 
   5  13   6      262.25      278.74     15.10 o 
  -7  14   6       55.50       46.79     12.40 o 
  -6  14   6       15.79       11.16      8.91 o 
  -5  14   6        0.07        0.76      7.98 o 
  -4  14   6       45.06       36.10     14.71 o 
  -3  14   6      542.76      563.35     28.91 o 
  -2  14   6      218.54      212.76     11.76 o 
  -1  14   6       71.43       91.47     12.93 o 
   0  14   6       37.73       39.34      8.49 o 
   1  14   6        5.11        6.26      6.33 o 
   2  14   6       46.96       41.38      9.40 o 
   3  14   6        5.63        5.68     13.78 o 
   4  14   6        0.22       -0.45      8.57 o 
  -5  15   6      280.78      306.22     16.08 o 
  -4  15   6       58.39       60.30     18.80 o 
  -3  15   6        4.39        4.96     11.14 o 
  -2  15   6       17.98       14.59      7.98 o 
  -1  15   6      124.95      150.40     12.86 o 
   0  15   6       22.37       16.20      7.16 o 
   1  15   6        5.29        7.40      9.04 o 
   2  15   6        0.03      -11.08      8.65 o 
  -3  16   6       76.47      102.40     17.80 o 
  -2  16   6      108.67      128.96     18.21 o 
  -1  16   6      119.68      150.88     17.26 o 
   0  16   6      156.97      186.09     11.01 o 
 -13   1   7        7.45       44.64      9.37 o 
 -12   1   7       32.02       33.77      5.77 o 
 -11   1   7      210.48      212.73      7.87 o 
 -10   1   7        8.48        2.43      3.47 o 
  -9   1   7      398.29      401.51     11.18 o 
  -8   1   7     1307.99     1310.50     24.57 o 
  -7   1   7       34.92       29.49      2.66 o 
  -6   1   7      794.45      801.01     12.25 o 
  -5   1   7      356.00      379.96      6.04 o 
  -4   1   7     1194.91     1222.29     21.83 o 
  -3   1   7      566.84      576.67     11.80 o 
  -2   1   7       63.18       70.49      3.31 o 
  -1   1   7        7.46        7.41      2.44 o 
   0   1   7      136.00      142.90      4.53 o 
   1   1   7       16.17        7.94      1.89 o 
   2   1   7       90.92       88.59      3.71 o 
   3   1   7       56.56       55.35      4.00 o 
   4   1   7       64.90       55.60      3.87 o 
   5   1   7      429.75      433.52      9.92 o 
   6   1   7      331.76      337.82      8.87 o 
   7   1   7        0.06        1.20      4.56 o 
   8   1   7      444.79      419.78     16.75 o 
   9   1   7       37.54       21.48      8.21 o 
 -13   2   7       10.61        6.84      8.40 o 
 -12   2   7       33.63       35.88      5.67 o 
 -11   2   7      255.84      260.07      8.64 o 
 -10   2   7       28.24       29.84      6.86 o 
  -9   2   7       17.25        6.57      3.14 o 
  -8   2   7      233.55      215.76      6.58 o 
  -7   2   7      131.76      125.90      4.16 o 
  -6   2   7        3.83        3.46      1.59 o 
  -5   2   7        0.11        1.50      1.37 o 
  -4   2   7      630.33      633.32     11.14 o 
  -3   2   7       27.33       42.94      3.24 o 
  -2   2   7      475.21      522.65     10.90 o 
  -1   2   7      217.98      235.15      5.26 o 
   0   2   7      280.00      255.27      6.84 o 
   1   2   7      652.04      683.72     17.17 o 
   2   2   7       13.13       11.15      2.39 o 
   3   2   7      119.21      111.00      5.05 o 
   4   2   7       97.29       86.31      4.23 o 
   5   2   7      841.05      817.95     15.54 o 
   6   2   7      486.83      475.72     10.96 o 
   7   2   7      184.48      204.82      8.74 o 
   8   2   7       36.08       13.59      7.71 o 
   9   2   7       26.11       14.65      8.07 o 
 -13   3   7        4.60        3.33      8.78 o 
 -12   3   7       29.24       28.28      8.23 o 
 -11   3   7        1.08        2.87      4.15 o 
 -10   3   7       24.91       19.68      5.02 o 
  -9   3   7       58.37       72.14      6.17 o 
  -8   3   7      909.16      898.15     14.48 o 
  -7   3   7      230.26      245.19      5.81 o 
  -6   3   7      696.48      718.04     11.23 o 
  -5   3   7      170.06      170.69      7.05 o 
  -4   3   7     1267.24     1339.65     20.86 o 
  -3   3   7        4.21       -0.66      1.47 o 
  -2   3   7     2667.09     2916.96     54.58 o 
  -1   3   7     2974.59     3203.21     53.67 o 
   0   3   7      825.02      827.26     13.61 o 
   1   3   7      404.47      473.62     10.54 o 
   2   3   7      129.66      125.62      5.01 o 
   3   3   7      298.95      306.63      7.55 o 
   4   3   7      248.21      237.93      6.79 o 
   5   3   7      438.14      426.37     14.01 o 
   6   3   7      709.70      705.80     17.02 o 
   7   3   7        5.98        5.38      4.79 o 
   8   3   7       43.92       21.31      7.63 o 
   9   3   7       15.26       11.79      8.32 o 
 -13   4   7       28.16       15.88      8.97 o 
 -12   4   7       11.21        3.27     15.88 o 
 -11   4   7       73.84       74.74      8.54 o 
 -10   4   7        0.88       -2.54      3.72 o 
  -9   4   7        0.21        0.27      3.25 o 
  -8   4   7      227.11      215.09      5.82 o 
  -7   4   7       46.29       49.62      9.28 o 
  -6   4   7        1.83       -1.56      3.30 o 
  -5   4   7      105.93      115.22      4.49 o 
  -4   4   7      526.55      510.70     10.72 o 
  -3   4   7       57.99       76.01      4.65 o 
  -2   4   7      857.23      824.67     16.28 o 
  -1   4   7       79.69       61.88      4.12 o 
   0   4   7      464.34      435.38      9.65 o 
   1   4   7     1205.29     1176.38     24.65 o 
   2   4   7        9.41        7.17      3.54 o 
   3   4   7      732.55      720.63     15.56 o 
   4   4   7     2566.76     2629.31     46.82 o 
   5   4   7        0.27       -0.53      3.16 o 
   6   4   7      983.76      974.94     21.76 o 
   7   4   7        5.83       -0.72      4.75 o 
   8   4   7       70.73       59.41      9.27 o 
   9   4   7        3.29        1.45      8.20 o 
 -12   5   7       40.56       42.48      8.71 o 
 -11   5   7       88.89      116.69     26.62 o 
 -10   5   7       13.59       11.68      6.22 o 
  -9   5   7       19.73       24.12      8.80 o 
  -8   5   7        2.79        1.39      4.15 o 
  -7   5   7       26.38       46.71      8.22 o 
  -6   5   7      444.88      458.20     18.04 o 
  -5   5   7       14.36       13.38      2.80 o 
  -4   5   7     2235.79     2243.88     39.26 o 
  -3   5   7        0.51       -1.25      2.43 o 
  -2   5   7      183.76      194.58      5.94 o 
  -1   5   7     3568.46     3704.83     53.67 o 
   0   5   7      151.16      142.19      4.26 o 
   1   5   7      207.89      220.22      6.87 o 
   2   5   7      225.54      227.72      8.27 o 
   3   5   7     2223.68     2126.40     65.74 o 
   4   5   7      835.47      848.97     18.31 o 
   5   5   7      468.06      467.96     12.42 o 
   6   5   7      731.62      748.18     22.17 o 
   7   5   7        7.10        8.26      6.09 o 
   8   5   7       34.89       18.86     11.35 o 
   9   5   7        1.27       -1.70     11.28 o 
 -12   6   7       26.16       27.87     15.14 o 
 -11   6   7       38.86       32.27     11.89 o 
 -10   6   7      230.52      210.02     15.59 o 
  -9   6   7      463.16      446.79     22.35 o 
  -8   6   7        1.11        6.27      3.45 o 
  -7   6   7       49.47       43.67      9.10 o 
  -6   6   7       31.68       35.47      6.10 o 
  -5   6   7      291.74      287.96      8.02 o 
  -4   6   7       75.79       75.59      4.38 o 
  -2   6   7      240.41      236.57      8.77 o 
  -1   6   7      142.55      175.08      7.47 o 
   0   6   7      520.45      509.03      9.72 o 
   1   6   7      226.40      241.68      7.49 o 
   2   6   7      170.85      174.90      6.58 o 
   3   6   7       75.90       67.10      6.28 o 
   4   6   7      173.26      172.85      7.56 o 
   5   6   7       13.97        8.02      5.28 o 
   6   6   7      158.87      163.25      9.62 o 
   7   6   7       46.46       70.07     14.69 o 
   8   6   7       12.14        8.01      7.84 o 
   9   6   7       82.24       40.29     14.61 o 
 -12   7   7       50.45       91.25     16.38 o 
 -11   7   7      263.16      272.60     19.03 o 
 -10   7   7      104.54      123.19     14.37 o 
  -9   7   7      149.66      130.36     14.13 o 
  -8   7   7       21.65       16.57     15.87 o 
  -7   7   7        5.12        6.89      4.46 o 
  -6   7   7      368.99      350.95     12.43 o 
  -5   7   7        1.90       -1.39      2.99 o 
  -4   7   7      735.18      759.32     16.14 o 
  -2   7   7      364.11      359.84     11.76 o 
  -1   7   7       72.27       65.78      4.32 o 
   0   7   7       42.04       38.66      4.17 o 
   1   7   7        0.04        0.65      2.94 o 
   2   7   7      537.96      550.96     13.32 o 
   3   7   7      167.25      139.92     14.31 o 
   4   7   7      175.76      172.80      7.09 o 
   5   7   7        3.35        1.12      5.47 o 
   6   7   7       43.79       46.61     12.37 o 
   7   7   7       54.08       58.43     23.92 o 
   8   7   7      158.75      164.72     21.71 o 
 -11   8   7       26.83       60.30     13.66 o 
 -10   8   7       11.00        6.01     10.50 o 
  -9   8   7       26.96       18.86      6.90 o 
  -8   8   7       59.57       50.97     16.31 o 
  -7   8   7      102.95      103.09      7.54 o 
  -6   8   7      103.09       88.38      8.23 o 
  -5   8   7     1477.36     1408.02     34.11 o 
  -4   8   7     1064.96     1025.50     26.48 o 
  -3   8   7     5502.91     5426.15    159.13 o 
  -2   8   7     1206.53     1161.38     28.33 o 
  -1   8   7      489.86      444.29     11.32 o 
   0   8   7      161.59      143.31      6.18 o 
   1   8   7      121.64      123.91      5.92 o 
   2   8   7      861.28      801.99     21.87 o 
   3   8   7        5.78        1.20      3.82 o 
   4   8   7      663.94      663.33     16.13 o 
   5   8   7      282.11      272.74     12.53 o 
   6   8   7       22.29       11.11      9.82 o 
   7   8   7       14.95        7.79      9.39 o 
   8   8   7       47.74       40.94     19.13 o 
 -11   9   7        0.41      -11.38     12.77 o 
 -10   9   7       39.79       72.30     14.71 o 
  -9   9   7       15.76       21.22      8.41 o 
  -8   9   7        0.12        1.44      5.91 o 
  -7   9   7       11.44        3.53      5.44 o 
  -6   9   7      200.75      188.51     10.09 o 
  -5   9   7       70.12       67.81      7.74 o 
  -4   9   7      504.20      516.48     13.05 o 
  -3   9   7      609.64      630.16     18.25 o 
  -2   9   7      152.77      147.81      8.16 o 
  -1   9   7      296.05      292.64      9.18 o 
   0   9   7       67.65       72.86      7.15 o 
   1   9   7       44.70       39.80      7.64 o 
   2   9   7      900.81      751.77     30.47 o 
   3   9   7      360.05      335.55     10.62 o 
   4   9   7      384.13      388.43     14.11 o 
   5   9   7      137.63      144.36     10.67 o 
   6   9   7       24.07       19.72      7.77 o 
   7   9   7       10.61        3.82      7.68 o 
 -10  10   7        0.97       10.87     11.72 o 
  -9  10   7      131.33      153.51     17.14 o 
  -8  10   7      144.53      142.90      9.95 o 
  -7  10   7     1118.12     1126.87     30.74 o 
  -6  10   7        6.00        4.99      9.21 o 
  -5  10   7       53.90       72.76      7.77 o 
  -4  10   7      512.73      498.47     15.81 o 
  -3  10   7     1214.56     1229.81     30.74 o 
  -2  10   7      121.19      118.47      7.74 o 
  -1  10   7      257.03      269.78     10.41 o 
   0  10   7      475.08      469.72     20.56 o 
   1  10   7      137.69      131.37      7.93 o 
   2  10   7       80.89       81.79      6.31 o 
   3  10   7      412.06      404.71     12.13 o 
   4  10   7       18.16       18.97      7.25 o 
   5  10   7       25.87       20.47      7.56 o 
   6  10   7        0.25        0.03      7.96 o 
   7  10   7      153.39      181.38     13.20 o 
 -10  11   7        0.56        4.62     12.03 o 
  -9  11   7        7.45        4.53      8.38 o 
  -8  11   7        7.42        3.62      8.82 o 
  -7  11   7        4.64       14.58      8.36 o 
  -6  11   7      123.21      123.98     19.96 o 
  -5  11   7        1.32       -1.01      6.01 o 
  -4  11   7        6.71        0.61      7.75 o 
  -3  11   7       11.85       12.27      5.42 o 
  -2  11   7      904.36      883.88     24.65 o 
  -1  11   7        0.01        2.84      4.39 o 
   0  11   7      130.64      121.40      8.40 o 
   1  11   7      107.48       99.65      7.00 o 
   2  11   7       22.27       17.85      6.18 o 
   3  11   7       34.09       38.04      6.21 o 
   4  11   7      100.02       86.79     10.42 o 
   5  11   7       54.36       46.29      9.09 o 
   6  11   7        7.77       -4.14      8.33 o 
  -9  12   7       32.15       33.97     14.34 o 
  -8  12   7      100.49      112.07     17.97 o 
  -7  12   7        0.72        1.47      7.93 o 
  -6  12   7      389.54      401.58     22.90 o 
  -5  12   7        9.25        2.71      6.53 o 
  -4  12   7        2.12        9.84      6.38 o 
  -3  12   7      951.89      913.89     25.80 o 
  -2  12   7       11.19       10.50      5.68 o 
  -1  12   7      496.21      505.68     17.46 o 
   0  12   7        6.24        9.63      5.09 o 
   1  12   7       63.16       48.07      6.52 o 
   2  12   7      386.40      401.25     12.97 o 
   3  12   7       96.04      108.24     10.96 o 
   4  12   7      306.33      298.74     14.61 o 
   5  12   7       71.92       70.92     14.68 o 
  -8  13   7       51.21       59.57     18.07 o 
  -7  13   7       39.53       37.71      9.24 o 
  -6  13   7       68.86       63.90     16.15 o 
  -5  13   7       11.28        8.19      8.66 o 
  -4  13   7      198.22      201.15     11.92 o 
  -3  13   7      106.52      107.62      9.50 o 
  -2  13   7        1.89        3.28      6.50 o 
  -1  13   7        0.08       -2.92      5.40 o 
   0  13   7        3.98        1.56      5.54 o 
   1  13   7        7.66        9.08      5.73 o 
   2  13   7      250.98      253.54     10.65 o 
   3  13   7        0.42       -0.23      8.06 o 
   4  13   7      665.82      685.20     24.02 o 
  -7  14   7        7.77       15.33     12.26 o 
  -6  14   7       31.35       51.27     10.12 o 
  -5  14   7      134.88      147.15     12.00 o 
  -4  14   7      281.82      259.68     13.91 o 
  -3  14   7        0.79        6.05     10.33 o 
  -2  14   7        6.61        4.65      9.94 o 
  -1  14   7       23.98       32.01      6.93 o 
   0  14   7       51.75       48.92     11.95 o 
   1  14   7       58.53       66.05     12.09 o 
   2  14   7       69.30       79.42      8.83 o 
   3  14   7        8.50        0.13      9.09 o 
  -5  15   7       22.66       39.79     10.21 o 
  -4  15   7       52.75       65.27     10.86 o 
  -3  15   7        0.48       24.97     12.47 o 
  -2  15   7       20.26       29.88      9.15 o 
  -1  15   7      327.82      366.93     19.40 o 
   0  15   7        3.30        7.62      8.00 o 
   1  15   7       13.18       23.67      8.07 o 
   2  15   7       12.56        6.49     12.37 o 
 -13   0   8       73.87       94.45     15.32 o 
 -12   0   8        5.39        4.59      9.51 o 
 -11   0   8      135.19      123.66     12.64 o 
 -10   0   8      320.39      337.53     13.25 o 
  -9   0   8      133.59      126.95      7.87 o 
  -8   0   8     1209.53     1116.55     27.36 o 
  -7   0   8      554.23      560.94     12.26 o 
  -6   0   8      623.90      657.80     14.25 o 
  -5   0   8      193.39      178.27      7.07 o 
  -4   0   8        5.70       -0.08      2.45 o 
  -3   0   8       72.85       68.35      4.37 o 
  -2   0   8       54.62       60.11      3.97 o 
  -1   0   8     2596.79     2597.89     77.53 o 
   0   0   8      983.84     1080.20     24.42 o 
   1   0   8      663.62      742.35     18.33 o 
   2   0   8      101.70      111.63      6.02 o 
   3   0   8     1062.29     1120.00     51.69 o 
   5   0   8       52.26       46.15      9.41 o 
   6   0   8      453.11      450.01     15.35 o 
   7   0   8      375.93      386.92     21.51 o 
   8   0   8       93.05       72.09     13.66 o 
   9   0   8        1.32        3.74     11.92 o 
 -13   1   8       22.02       20.09      8.32 o 
 -12   1   8       33.06       22.94      6.99 o 
 -11   1   8       62.57       59.34      7.86 o 
 -10   1   8       13.83        9.34      4.35 o 
  -9   1   8        4.30        4.98      3.24 o 
  -8   1   8       91.05       90.31      4.51 o 
  -7   1   8       59.27       62.82      5.68 o 
  -6   1   8        0.03       -2.25      1.58 o 
  -5   1   8      410.33      369.20      7.00 o 
  -4   1   8        3.11        0.68      1.38 o 
  -3   1   8      225.88      233.87      5.65 o 
  -2   1   8      476.81      428.20      9.65 o 
  -1   1   8      676.31      769.72     16.45 o 
   0   1   8        2.96        0.45      1.95 o 
   1   1   8       40.22       43.14      3.15 o 
   2   1   8        0.89        0.01      2.24 o 
   3   1   8        1.18       -1.52      2.45 o 
   4   1   8        0.05        0.31      2.79 o 
   5   1   8     1342.26     1314.78     22.76 o 
   6   1   8       84.01       94.70      6.63 o 
   7   1   8        9.13        3.92      6.19 o 
   8   1   8       43.72       30.67      8.30 o 
   9   1   8      118.42      120.08     31.97 o 
 -13   2   8       17.50       10.57     11.08 o 
 -12   2   8        0.90       -0.62      6.83 o 
 -11   2   8        2.58        3.69      4.95 o 
 -10   2   8       87.38       84.36     19.40 o 
  -9   2   8      374.83      379.35     10.96 o 
  -8   2   8       94.19       85.86      4.59 o 
  -7   2   8      208.52      198.89      5.16 o 
  -6   2   8        0.44        1.41      1.67 o 
  -5   2   8      105.15      109.32      4.49 o 
  -4   2   8      154.00      174.67      4.85 o 
  -3   2   8      154.34      148.03      4.04 o 
  -2   2   8       13.43       13.18      2.42 o 
  -1   2   8      153.89      160.75      4.06 o 
   0   2   8       45.02       46.51      3.24 o 
   1   2   8      151.29      149.72      6.92 o 
   2   2   8      344.65      382.32      8.41 o 
   3   2   8      284.75      296.82      7.51 o 
   5   2   8      151.08      159.54      6.08 o 
   6   2   8      175.63      175.45      8.25 o 
   7   2   8      278.74      270.20     10.20 o 
   8   2   8        7.11        2.58      7.55 o 
   9   2   8      118.37      165.85     12.62 o 
 -13   3   8      129.03      146.77     15.80 o 
 -12   3   8      193.93      219.33     11.93 o 
 -11   3   8        0.16       -2.25      4.73 o 
 -10   3   8      393.94      377.52     29.58 o 
  -9   3   8      170.32      165.14     10.17 o 
  -8   3   8        1.00       -0.09      2.57 o 
  -7   3   8      144.13      128.16      4.26 o 
  -6   3   8       62.18       55.14      5.50 o 
  -5   3   8        0.00       -0.43      1.76 o 
  -4   3   8      502.72      533.08      9.82 o 
  -3   3   8       12.94        6.93      2.25 o 
  -2   3   8        2.15        0.35      1.81 o 
  -1   3   8       64.60       72.19      4.48 o 
   0   3   8      562.93      603.65     10.73 o 
   1   3   8      110.64      111.81      4.81 o 
   2   3   8      119.94      137.16      5.54 o 
   3   3   8      797.40      763.37     16.46 o 
   4   3   8      768.23      718.63     20.15 o 
   5   3   8        7.03        8.84      3.24 o 
   6   3   8        0.08       -2.57      4.39 o 
   7   3   8      476.51      502.66     14.66 o 
   8   3   8        0.01       -0.65      7.46 o 
   9   3   8       30.49       13.66      8.96 o 
 -13   4   8       60.81       64.21     13.93 o 
 -12   4   8       16.42       20.42     11.69 o 
 -11   4   8        1.97       -6.00      6.37 o 
 -10   4   8      102.18      107.25      7.21 o 
  -9   4   8      342.63      331.44     10.38 o 
  -8   4   8        0.01       -0.91      2.96 o 
  -7   4   8       22.00       11.13      2.96 o 
  -6   4   8        0.95       -1.44      2.75 o 
  -5   4   8     1190.29     1189.87     19.33 o 
  -4   4   8      195.81      182.64      5.05 o 
  -3   4   8      338.80      352.41      8.70 o 
  -2   4   8      109.00      113.42      3.65 o 
  -1   4   8        2.68        0.27      1.90 o 
   0   4   8       71.44       60.56      3.12 o 
   1   4   8        1.33        0.22      2.51 o 
   2   4   8       74.01       62.01      4.47 o 
   3   4   8      970.61      948.04     23.70 o 
   4   4   8        0.01       -1.59      3.24 o 
   5   4   8       18.58       18.91      4.50 o 
   6   4   8      245.08      247.01     12.00 o 
   7   4   8       72.40       66.21     10.31 o 
   8   4   8      271.01      303.90     14.94 o 
 -12   5   8       23.05       37.10     11.69 o 
 -11   5   8      197.68      170.09     11.52 o 
 -10   5   8        0.17       -4.04      5.26 o 
  -9   5   8      113.72      109.54      7.59 o 
  -8   5   8        0.89       -0.90      3.45 o 
  -7   5   8        2.52        1.53      3.25 o 
  -6   5   8        1.90       -0.49      2.91 o 
  -5   5   8      123.17      128.52      4.82 o 
  -4   5   8      733.22      704.27     12.65 o 
  -3   5   8       60.69       59.54      3.84 o 
  -2   5   8      439.69      455.15     11.08 o 
  -1   5   8       13.05        9.14      2.40 o 
   0   5   8      262.11      292.23      7.67 o 
   1   5   8      295.47      288.35      8.81 o 
   2   5   8       54.19       66.93      5.03 o 
   3   5   8      603.47      590.21     13.95 o 
   5   5   8      317.78      318.86     10.29 o 
   6   5   8      195.64      193.55     14.57 o 
   7   5   8        5.01        0.01      5.92 o 
   8   5   8       91.32      146.29     16.71 o 
 -12   6   8       11.82       14.36      7.76 o 
 -11   6   8       42.02       67.87      9.78 o 
 -10   6   8       20.62       23.16      6.08 o 
  -9   6   8       37.10       23.92      8.53 o 
  -7   6   8       22.61        9.69      4.67 o 
  -6   6   8        0.04       -2.75      4.20 o 
  -5   6   8      197.41      208.48      9.83 o 
  -4   6   8        0.09       -1.91      2.83 o 
  -3   6   8       71.71       65.16      8.44 o 
  -2   6   8      483.38      491.97     11.09 o 
  -1   6   8     1000.85     1036.27     26.69 o 
   0   6   8      355.61      361.46      9.54 o 
   1   6   8       95.60       90.78      4.95 o 
   2   6   8       61.00       61.74      5.11 o 
   3   6   8      113.12      100.49      5.57 o 
   4   6   8       36.77       23.97      9.23 o 
   5   6   8       34.68       38.42      6.66 o 
   6   6   8       16.33       17.53      6.84 o 
   7   6   8       13.92       15.59      9.24 o 
   8   6   8        6.51       17.43      8.66 o 
 -12   7   8        5.53       -3.24      7.83 o 
 -11   7   8        0.67       -4.75      6.30 o 
 -10   7   8       99.36      113.20     15.80 o 
  -9   7   8        0.35        1.44      5.37 o 
  -8   7   8        1.14        6.42      5.49 o 
  -7   7   8       22.78       14.58      4.99 o 
  -6   7   8        2.35        1.82      4.67 o 
  -5   7   8      230.87      188.55      8.05 o 
  -4   7   8      425.03      398.56     10.36 o 
  -3   7   8      699.00      663.17     32.21 o 
  -2   7   8       81.97       85.23      5.99 o 
  -1   7   8       13.24       10.80      4.34 o 
   0   7   8     1602.03     1544.36     34.60 o 
   1   7   8        0.91       -0.06      3.27 o 
   2   7   8     3015.70     2868.72     58.64 o 
   3   7   8       50.61       41.51      5.00 o 
   4   7   8      245.99      225.08     12.28 o 
   5   7   8      177.25      173.38     10.24 o 
   6   7   8       30.82       22.52      7.13 o 
   7   7   8       80.39      116.43     19.25 o 
   8   7   8       24.65       27.91      9.99 o 
 -11   8   8      158.55      177.72     16.55 o 
 -10   8   8      331.43      304.06     20.08 o 
  -9   8   8        2.75        4.93      5.92 o 
  -8   8   8       13.19       10.82      5.85 o 
  -7   8   8      202.09      184.60     10.45 o 
  -6   8   8       22.79       21.07      6.42 o 
  -5   8   8      257.99      228.71     10.17 o 
  -4   8   8      106.28       89.03      7.56 o 
  -3   8   8      756.94      730.63     19.99 o 
  -2   8   8      699.27      667.29     24.83 o 
  -1   8   8      259.78      246.50      8.14 o 
   0   8   8      854.34      836.71     18.08 o 
   1   8   8      129.54      108.86      5.82 o 
   2   8   8      246.56      238.03      8.49 o 
   3   8   8        8.34        3.97      4.15 o 
   4   8   8      139.44      137.39      7.00 o 
   5   8   8       81.74       86.80      9.40 o 
   6   8   8       67.45       72.71     16.24 o 
   7   8   8       71.31       68.94      9.96 o 
 -11   9   8        3.08       22.73     14.47 o 
 -10   9   8        6.01       20.38     11.82 o 
  -9   9   8       24.97       10.73      6.59 o 
  -8   9   8       16.99        5.76      7.20 o 
  -7   9   8      212.73      166.55      9.78 o 
  -6   9   8       17.33        8.49      5.30 o 
  -5   9   8      757.02      707.77     20.64 o 
  -4   9   8      558.11      539.74     24.26 o 
  -3   9   8      138.09      130.29      7.81 o 
  -2   9   8     1146.75     1130.78     28.54 o 
  -1   9   8       90.25       88.01      5.49 o 
   0   9   8      115.36       90.94      5.63 o 
   1   9   8      303.50      285.33      9.44 o 
   2   9   8       61.43       74.82      9.82 o 
   3   9   8       16.51        5.89      4.81 o 
   4   9   8       69.03       80.50     13.32 o 
   5   9   8       21.15       20.53     12.18 o 
   6   9   8        6.28        2.37     11.92 o 
   7   9   8       27.58       24.52      9.42 o 
 -10  10   8      156.09      164.53     17.50 o 
  -9  10   8      111.52      122.10      8.09 o 
  -8  10   8       15.34       17.06      7.40 o 
  -7  10   8       10.24       11.79      8.56 o 
  -6  10   8       95.91       85.06     13.81 o 
  -5  10   8        3.72        6.65      5.56 o 
  -4  10   8      193.99      196.45      9.78 o 
  -3  10   8       46.50       50.33     15.00 o 
  -2  10   8        0.45       -6.42      7.03 o 
  -1  10   8        9.04        8.51      4.50 o 
   0  10   8        2.54        3.19      4.01 o 
   1  10   8      142.35      115.36      6.57 o 
   2  10   8       13.98        9.02      4.48 o 
   3  10   8      217.41      210.99     10.87 o 
   4  10   8        7.88       -0.08      9.26 o 
   5  10   8      102.91      129.74     19.99 o 
   6  10   8        5.43        2.47      7.97 o 
 -10  11   8      171.03      163.55     18.65 o 
  -9  11   8       29.22       26.87      8.90 o 
  -8  11   8      219.33      208.89     12.03 o 
  -7  11   8        1.07       -6.48     10.89 o 
  -6  11   8      166.28      170.91     12.59 o 
  -5  11   8       24.36       14.79      6.67 o 
  -4  11   8      253.75      251.23     17.26 o 
  -3  11   8        2.77       -3.78      5.06 o 
  -2  11   8      373.70      369.33     36.08 o 
  -1  11   8       47.89       52.44      9.95 o 
   0  11   8        5.40        8.35      5.42 o 
   1  11   8      130.45       97.51      6.87 o 
   2  11   8      156.39      159.80     22.24 o 
   3  11   8      207.50      192.20      9.05 o 
   4  11   8      133.81      147.27     12.61 o 
   5  11   8        0.67       -4.36      8.34 o 
  -9  12   8       28.55       10.43      9.37 o 
  -8  12   8       74.42       82.99     10.71 o 
  -7  12   8       89.14      126.56     12.02 o 
  -6  12   8        4.19       -0.49      6.93 o 
  -5  12   8        1.71        0.05      6.83 o 
  -4  12   8      220.40      214.68     16.92 o 
  -3  12   8      147.99      149.16     11.67 o 
  -2  12   8      183.51      158.17     10.74 o 
  -1  12   8        1.58       -0.25      5.72 o 
   0  12   8       22.34       18.66     11.82 o 
   1  12   8       37.12       48.23      8.16 o 
   2  12   8        2.28       -0.29      6.61 o 
   3  12   8      493.47      505.82     19.17 o 
   4  12   8      102.44       88.58     11.70 o 
   5  12   8      113.14      143.01     13.81 o 
  -8  13   8        1.39      -11.58      8.94 o 
  -7  13   8        1.53       -1.97      8.02 o 
  -6  13   8        7.16        3.72      8.97 o 
  -5  13   8       66.06       83.30     10.41 o 
  -4  13   8       58.32       46.07     12.23 o 
  -3  13   8      100.50      114.67     10.37 o 
  -2  13   8      254.18      250.25     16.85 o 
  -1  13   8       15.97       13.21      6.76 o 
   0  13   8       39.59       41.64      8.88 o 
   1  13   8       77.10       94.81     15.05 o 
   2  13   8        8.43       -1.80      7.54 o 
   3  13   8        3.93       -1.63     10.94 o 
   4  13   8        7.95        5.61     11.65 o 
  -6  14   8       57.71       61.72     10.82 o 
  -5  14   8       11.57       20.51     10.11 o 
  -4  14   8      250.58      240.31     22.01 o 
  -3  14   8       68.91       65.30     14.27 o 
  -2  14   8      264.29      252.94     13.23 o 
  -1  14   8      503.78      585.63     20.85 o 
   0  14   8       75.62       96.28     10.32 o 
   1  14   8       78.53      106.74     11.47 o 
   2  14   8        5.15       11.06      8.23 o 
  -4  15   8        0.08       -2.02      9.16 o 
  -3  15   8        7.77       18.96     12.71 o 
  -2  15   8      163.13      183.12     12.82 o 
  -1  15   8       68.73       91.31     11.40 o 
   0  15   8       32.77       59.93      9.99 o 
 -13   1   9       73.64       75.92     13.47 o 
 -12   1   9       13.59        8.14      7.26 o 
 -11   1   9       55.31       63.37      8.05 o 
 -10   1   9       33.31       27.46      6.11 o 
  -9   1   9      284.55      275.04     11.30 o 
  -8   1   9       18.46       16.16      4.84 o 
  -7   1   9       88.20       72.75      4.51 o 
  -6   1   9        5.74        1.88      2.43 o 
  -5   1   9       14.35        6.84      2.28 o 
  -4   1   9     1576.24     1602.13     25.10 o 
  -3   1   9      809.83      764.72     15.49 o 
  -2   1   9      643.51      658.86     13.79 o 
  -1   1   9       90.89       92.64      5.50 o 
   0   1   9      423.77      439.48     21.23 o 
   1   1   9      617.65      655.20     19.05 o 
   2   1   9      438.93      458.41      9.67 o 
   3   1   9      619.25      611.45     12.26 o 
   4   1   9     1044.40     1004.75     25.09 o 
   5   1   9      261.15      264.49      9.15 o 
   6   1   9       96.07      103.24      5.83 o 
   7   1   9        5.93        5.42      6.86 o 
   8   1   9      347.32      378.22     20.59 o 
 -13   2   9       80.41       91.77     11.72 o 
 -12   2   9       23.95       21.96      7.51 o 
 -11   2   9       60.55       53.34     11.70 o 
 -10   2   9        0.00       -2.90      5.43 o 
  -9   2   9      251.40      268.80     18.91 o 
  -8   2   9       22.32       11.27      4.62 o 
  -7   2   9       29.31       30.68      4.02 o 
  -6   2   9      175.83      169.77      5.17 o 
  -5   2   9      110.65       92.85      4.34 o 
  -4   2   9        3.71        0.38      2.30 o 
  -3   2   9      473.60      461.77      8.70 o 
  -2   2   9        5.33        0.45      2.16 o 
  -1   2   9       99.09       97.22      4.36 o 
   0   2   9       76.29       67.43      6.64 o 
   1   2   9        9.43        5.61      2.74 o 
   2   2   9       70.30       74.67      4.27 o 
   3   2   9      868.51      874.63     16.12 o 
   4   2   9      840.98      800.19     17.77 o 
   5   2   9        0.01       -1.28      3.41 o 
   6   2   9       88.93       90.03      6.35 o 
   7   2   9       30.48       17.49      5.86 o 
   8   2   9        0.23        3.80      8.37 o 
 -13   3   9      128.86      125.77     18.07 o 
 -12   3   9      259.54      305.95     14.27 o 
 -11   3   9       14.16       10.93      6.67 o 
 -10   3   9       91.70       97.36      9.02 o 
  -9   3   9      723.46      712.37     20.78 o 
  -8   3   9       77.74       69.04      9.00 o 
  -7   3   9        9.47        4.47      3.41 o 
  -6   3   9       25.45       16.91      2.48 o 
  -5   3   9       99.28       95.64      4.33 o 
  -4   3   9       21.47       15.79      3.84 o 
  -3   3   9        0.19        1.69      2.35 o 
  -2   3   9       89.66       99.14      4.46 o 
  -1   3   9      363.54      344.95      8.74 o 
   0   3   9      340.44      346.17     11.24 o 
   1   3   9      109.50      108.46      5.07 o 
   2   3   9        4.94        1.10      2.88 o 
   3   3   9      536.54      550.28     14.92 o 
   4   3   9      267.04      235.73     14.35 o 
   5   3   9      369.39      362.43     13.19 o 
   6   3   9       75.98       81.27     17.36 o 
   7   3   9       11.16        8.21      5.52 o 
   8   3   9       17.05       13.60     10.38 o 
 -12   4   9      252.25      277.79     28.40 o 
 -11   4   9       17.97       11.40      6.58 o 
 -10   4   9       89.37       98.68      8.45 o 
  -9   4   9        0.04        3.79      4.94 o 
  -8   4   9      196.84      178.45      6.19 o 
  -7   4   9      130.79       91.93      8.73 o 
  -6   4   9      430.92      426.72     13.32 o 
  -5   4   9        4.29        2.31      2.43 o 
  -4   4   9       73.25       65.61      3.40 o 
  -3   4   9       57.80       50.49      5.49 o 
  -2   4   9        1.40        1.65      2.49 o 
  -1   4   9      235.50      236.21      6.98 o 
   0   4   9       77.74       76.96      4.10 o 
   1   4   9        2.51        3.33      2.84 o 
   2   4   9      183.36      181.02      6.77 o 
   3   4   9      198.17      197.10      8.62 o 
   4   4   9       13.99        7.57      3.82 o 
   5   4   9      103.98       95.20      7.21 o 
   6   4   9      113.76      123.36      8.96 o 
   7   4   9      112.70      112.95     17.75 o 
   8   4   9       69.62       87.55     18.55 o 
 -12   5   9      251.92      259.80     18.48 o 
 -11   5   9        2.60       -2.34      8.32 o 
 -10   5   9      138.45      128.42     12.47 o 
  -9   5   9       29.18       24.63      8.43 o 
  -8   5   9       46.98       42.37      6.88 o 
  -7   5   9       50.40       29.74      4.18 o 
  -6   5   9        1.21        1.74      2.94 o 
  -5   5   9        4.52        2.99      2.58 o 
  -4   5   9      361.16      341.27      8.91 o 
  -3   5   9       24.23       23.54      3.85 o 
  -2   5   9        0.75       -1.07      2.52 o 
  -1   5   9      556.86      548.59     12.31 o 
   0   5   9      158.72      152.11      8.36 o 
   1   5   9       45.44       52.70      5.82 o 
   2   5   9       57.27       55.11      4.73 o 
   3   5   9      194.90      173.39      7.16 o 
   4   5   9       71.48       76.70      6.26 o 
   5   5   9       83.48       80.08     16.92 o 
   6   5   9      221.23      242.09     18.63 o 
   7   5   9       92.60      136.57     11.81 o 
   8   5   9      184.80      255.52     20.59 o 
 -12   6   9       25.64       17.05     11.38 o 
 -11   6   9       62.49       72.91     12.47 o 
 -10   6   9      348.19      351.22     20.15 o 
  -9   6   9        7.25        4.17      5.00 o 
  -8   6   9        2.06       -0.98      3.63 o 
  -7   6   9       23.99       30.64      4.30 o 
  -6   6   9       20.71       16.05      3.84 o 
  -5   6   9      405.54      385.18      8.63 o 
  -4   6   9       57.31       51.07      3.91 o 
  -3   6   9        0.61       -0.05      2.80 o 
  -2   6   9      780.97      768.19     16.15 o 
  -1   6   9        0.00        0.11      2.70 o 
   0   6   9      166.98      155.26     14.74 o 
   1   6   9      894.77      888.84     23.40 o 
   2   6   9        0.52       -5.24      3.50 o 
   3   6   9        0.66        0.87      3.54 o 
   4   6   9       23.52       19.62      4.77 o 
   5   6   9       94.35       89.15      9.36 o 
   6   6   9       70.87       69.04      9.48 o 
   7   6   9       17.97       16.36      8.09 o 
 -12   7   9        7.48       12.13     10.94 o 
 -11   7   9        4.33        2.31      8.32 o 
 -10   7   9       13.09        4.62      8.09 o 
  -9   7   9       35.13       50.50     10.63 o 
  -8   7   9       51.79       50.04     15.22 o 
  -7   7   9       38.09       36.75      5.91 o 
  -6   7   9       56.08       60.56      6.89 o 
  -5   7   9      141.36      139.61      6.21 o 
  -4   7   9       59.23       49.13      3.96 o 
  -3   7   9      205.22      192.52      8.09 o 
  -2   7   9     1049.03      993.29     20.12 o 
  -1   7   9       98.35       94.69      6.44 o 
   0   7   9     1075.95     1113.67     28.13 o 
   1   7   9       72.07       63.27      6.68 o 
   2   7   9      231.87      214.18      9.85 o 
   3   7   9     1140.55     1138.91     34.67 o 
   4   7   9       47.56       45.64      5.57 o 
   5   7   9      386.75      415.48     15.95 o 
   6   7   9      138.77      145.58     10.68 o 
   7   7   9      353.15      363.05     16.30 o 
 -11   8   9      241.61      268.46     18.14 o 
  -9   8   9       32.83       22.60      6.97 o 
  -8   8   9       24.91        9.82      6.04 o 
  -7   8   9        0.00       -8.03      5.36 o 
  -6   8   9      339.57      269.94     11.24 o 
  -5   8   9      101.90      102.62      7.59 o 
  -4   8   9      148.18      159.58      8.23 o 
  -3   8   9      685.18      673.07     19.07 o 
  -2   8   9        0.00        0.05      3.02 o 
  -1   8   9      220.21      192.74      9.25 o 
   0   8   9      110.34       92.47      9.26 o 
   1   8   9        0.35        4.19      4.81 o 
   2   8   9       32.84       31.00      6.29 o 
   3   8   9       61.08       76.23      7.64 o 
   4   8   9       65.94       75.64     15.14 o 
   5   8   9       90.90      104.84     14.30 o 
   6   8   9       50.60       72.02     13.42 o 
   7   8   9        2.88        3.36     11.04 o 
  -9   9   9       10.24       18.96      7.84 o 
  -8   9   9       33.82       29.22      7.23 o 
  -7   9   9        4.60       15.79      6.55 o 
  -6   9   9        0.01       -0.08      5.87 o 
  -5   9   9      368.77      346.99     13.14 o 
  -4   9   9       13.75        9.87      4.96 o 
  -3   9   9      154.54      148.91      8.17 o 
  -2   9   9        0.05       -6.40      4.27 o 
  -1   9   9      305.30      277.83     11.40 o 
   0   9   9        9.84        7.09      4.89 o 
   1   9   9      497.45      453.69     15.62 o 
   2   9   9      255.46      231.06     10.90 o 
   3   9   9      115.66      125.35     10.65 o 
   4   9   9        5.27        8.09      8.83 o 
   5   9   9       36.22       29.39     10.70 o 
  -9  10   9       61.03       72.05     10.48 o 
  -8  10   9       11.52       13.53      7.31 o 
  -7  10   9       15.48       15.95      6.83 o 
  -6  10   9        1.84        8.34      6.32 o 
  -5  10   9      542.85      494.49     17.02 o 
  -4  10   9       88.90       87.35      7.73 o 
  -3  10   9      236.34      219.64     10.55 o 
  -2  10   9      560.20      532.70     23.42 o 
  -1  10   9        0.25        5.10      5.58 o 
   0  10   9       11.86        4.44      5.03 o 
   1  10   9      801.40      741.99     22.18 o 
   2  10   9       38.61       39.80      7.29 o 
   3  10   9      176.32      165.29      9.79 o 
   5  10   9        0.01       -0.68     10.33 o 
  -9  11   9       28.49       14.33     11.25 o 
  -8  11   9        2.83       -1.32      7.33 o 
  -7  11   9       61.87       74.96     16.31 o 
  -6  11   9      124.74      145.48     10.35 o 
  -5  11   9        4.97        1.82      6.32 o 
  -4  11   9       28.68       11.72      8.12 o 
  -3  11   9       33.07       39.55      6.80 o 
  -2  11   9        0.08       -3.98      7.08 o 
  -1  11   9        0.40       -3.72      5.45 o 
   0  11   9        3.81        7.03      8.26 o 
   1  11   9        4.48       -5.71      7.75 o 
   2  11   9      463.25      472.16     24.24 o 
   3  11   9        7.61       -2.93      6.75 o 
   4  11   9       60.45       84.53     14.78 o 
   5  11   9       53.49       63.12     14.47 o 
  -8  12   9        0.82       -1.13      8.14 o 
  -7  12   9        0.78        0.73      7.65 o 
  -6  12   9       49.66       53.62      9.27 o 
  -5  12   9        6.37        1.58      7.03 o 
  -4  12   9       47.71       38.08     10.94 o 
  -3  12   9        5.36        9.42      6.94 o 
  -2  12   9        0.96       -0.47      6.29 o 
  -1  12   9       22.17       17.22      6.51 o 
   0  12   9       12.71        9.29      6.82 o 
   1  12   9       46.35       60.32      8.57 o 
   2  12   9       67.10       80.48      9.76 o 
   3  12   9      396.53      413.46     25.07 o 
   4  12   9       25.82       24.70     12.50 o 
  -7  13   9       40.22       46.36     10.51 o 
  -6  13   9        4.86       -2.45      7.91 o 
  -5  13   9        0.00       -8.05      7.84 o 
  -4  13   9      186.65      200.44     17.43 o 
  -3  13   9        7.74        0.34      6.43 o 
  -2  13   9       35.27       36.40     10.87 o 
  -1  13   9        9.72        6.37      7.10 o 
   0  13   9      103.07      120.59     11.21 o 
   1  13   9        7.91        8.57      7.49 o 
   2  13   9      101.16      117.25     19.64 o 
   3  13   9      650.66      768.41     36.79 o 
  -6  14   9       34.67       42.77     10.31 o 
  -5  14   9       35.12       38.65      9.63 o 
  -4  14   9        1.34       -8.86      7.51 o 
  -3  14   9       21.78       33.19     12.06 o 
  -2  14   9      358.54      370.94     16.26 o 
  -1  14   9       22.75       36.39      8.98 o 
   0  14   9        2.73       -0.48      7.88 o 
   1  14   9        1.56        2.58      8.23 o 
 -13   0  10      255.05      266.25     19.57 o 
 -12   0  10      178.92      170.41     15.25 o 
 -11   0  10      382.74      405.54     22.25 o 
 -10   0  10      569.35      617.64     27.65 o 
  -9   0  10     1347.66     1360.84     47.90 o 
  -8   0  10     4238.86     3907.09    116.60 o 
  -7   0  10      431.48      455.62     13.69 o 
  -6   0  10      547.96      571.89     15.99 o 
  -5   0  10       80.30       69.03      8.73 o 
  -4   0  10     2936.83     2764.94     58.58 o 
  -3   0  10     1978.52     2086.01     55.05 o 
  -2   0  10        0.79        0.24      4.31 o 
  -1   0  10      290.79      274.17     14.13 o 
   0   0  10      186.79      193.31     11.82 o 
   1   0  10       90.41       76.95      8.22 o 
   2   0  10     1325.63     1261.27     43.52 o 
   3   0  10      295.17      313.97     11.72 o 
   4   0  10      267.55      254.33     11.00 o 
   5   0  10      213.59      190.06     50.21 o 
   6   0  10      798.15      874.40     25.04 o 
   7   0  10       66.33       62.65     13.52 o 
   8   0  10       26.94        1.09     12.67 o 
 -13   1  10        9.10       10.12      8.81 o 
 -12   1  10       44.94       25.03      7.34 o 
 -11   1  10        5.48        2.70      7.42 o 
 -10   1  10        0.01       -0.78      5.57 o 
  -9   1  10      141.83      125.95      8.28 o 
  -8   1  10        8.03        2.51      6.18 o 
  -7   1  10      152.34      155.13      6.41 o 
  -6   1  10      103.08      105.57      4.37 o 
  -5   1  10       47.02       48.99      6.27 o 
  -4   1  10      524.54      480.28      9.86 o 
  -3   1  10       93.24       93.46      4.58 o 
  -2   1  10        0.05       -2.51      2.40 o 
  -1   1  10       68.50       55.46      7.80 o 
   0   1  10      112.60      111.95     18.65 o 
   1   1  10      189.57      176.90     13.32 o 
   2   1  10       34.54       30.26      5.38 o 
   3   1  10       70.86       76.40      9.09 o 
   4   1  10      150.72      156.09      6.29 o 
   5   1  10      140.67      139.43      7.67 o 
   6   1  10        0.06       -2.92      4.36 o 
   7   1  10        9.83       11.89      9.77 o 
   8   1  10       51.77       67.11     14.69 o 
 -13   2  10       10.57        9.94     10.24 o 
 -12   2  10        4.42        3.93      6.98 o 
 -11   2  10      121.93      125.10      9.10 o 
 -10   2  10       21.26       18.06      7.53 o 
  -9   2  10      601.66      588.86     18.47 o 
  -8   2  10      219.26      227.47     10.15 o 
  -7   2  10       65.15       58.76      5.04 o 
  -6   2  10       58.91       59.07      4.41 o 
  -5   2  10       83.08       82.86      3.92 o 
  -4   2  10     1651.42     1664.26     30.36 o 
  -3   2  10     1032.50     1062.64     20.67 o 
  -2   2  10      199.41      185.04      6.30 o 
  -1   2  10        4.05       -1.31      3.05 o 
   0   2  10        2.34        0.45      3.44 o 
   1   2  10       90.96       74.85      5.43 o 
   2   2  10      993.48     1015.01     25.97 o 
   3   2  10        1.42        2.72      3.57 o 
   4   2  10        5.23        2.24      6.23 o 
   5   2  10      227.99      235.11     10.87 o 
   6   2  10      300.80      321.45     11.42 o 
   7   2  10       54.68       41.74     13.22 o 
   8   2  10      354.80      442.10     28.54 o 
 -12   3  10        0.24      -12.04      8.73 o 
 -11   3  10        5.05        5.15      6.79 o 
 -10   3  10        4.62       -5.41      5.52 o 
  -9   3  10       63.48       74.80      8.46 o 
  -8   3  10       81.07       64.69      5.66 o 
  -7   3  10      182.99      187.72      7.18 o 
  -6   3  10        6.94        9.07      3.35 o 
  -5   3  10        0.39        1.70      2.93 o 
  -4   3  10        3.09        0.54      2.64 o 
  -3   3  10       13.30       18.15      3.22 o 
  -2   3  10      383.68      380.29      9.62 o 
  -1   3  10      102.29      104.07      4.75 o 
   0   3  10      158.07      180.12     14.63 o 
   1   3  10       69.43       71.73      6.55 o 
   2   3  10      603.64      581.17     25.33 o 
   3   3  10      150.98      150.14      8.22 o 
   4   3  10      387.06      390.37     13.92 o 
   5   3  10        2.94        2.58      4.83 o 
   6   3  10        8.38        7.16      6.70 o 
   7   3  10       12.57        9.41     11.70 o 
 -12   4  10      142.36      165.68     11.29 o 
 -11   4  10      134.65      133.04      9.59 o 
 -10   4  10      219.80      211.15     11.09 o 
  -9   4  10       43.09       46.23      7.08 o 
  -8   4  10       66.63       81.98     11.04 o 
  -7   4  10       44.04       44.45     13.90 o 
  -6   4  10       55.52       45.07      7.43 o 
  -5   4  10      144.78      128.90      5.58 o 
  -4   4  10       18.73       13.17      5.92 o 
  -3   4  10       60.38       56.38      7.87 o 
  -2   4  10       59.26       67.59      4.33 o 
  -1   4  10       33.44       28.73      3.71 o 
   0   4  10       10.34        7.89      3.75 o 
   1   4  10       17.17       15.66      4.59 o 
   2   4  10      186.62      176.68      8.76 o 
   3   4  10        0.48        1.95      4.35 o 
   4   4  10       33.71       33.67      7.22 o 
   5   4  10      239.00      229.18     10.82 o 
   6   4  10      144.43      159.27     14.54 o 
   7   4  10       43.86       59.08     13.59 o 
 -12   5  10      415.71      481.00     26.09 o 
 -11   5  10      186.15      172.18     15.05 o 
 -10   5  10      374.16      361.14     20.49 o 
  -9   5  10        1.45       -0.58      6.29 o 
  -8   5  10       20.87        4.84      4.59 o 
  -7   5  10        0.39       -5.52      4.18 o 
  -6   5  10        0.60        0.70      4.09 o 
  -5   5  10       24.76       18.59      3.96 o 
  -4   5  10       81.58       80.09      5.86 o 
  -3   5  10      259.71      213.23      7.08 o 
  -2   5  10       10.58        5.41      2.98 o 
  -1   5  10        0.50       -4.18      2.83 o 
   0   5  10       30.61       21.88      4.64 o 
   1   5  10      170.87      154.28      7.95 o 
   2   5  10       11.05       12.75      4.80 o 
   3   5  10      565.74      551.41     17.26 o 
   4   5  10      425.63      433.73     15.39 o 
   5   5  10       23.32       15.84      6.11 o 
   6   5  10       41.46       41.52     11.55 o 
   7   5  10       12.73       33.91     11.69 o 
 -12   6  10      490.52      554.52     28.71 o 
 -11   6  10      289.61      290.34     19.13 o 
 -10   6  10       37.38       41.89     10.19 o 
  -9   6  10        1.86        0.88      7.41 o 
  -8   6  10       29.86       23.26      5.57 o 
  -7   6  10       89.82       64.16      6.98 o 
  -6   6  10      947.93      920.31     34.52 o 
  -5   6  10      391.03      357.02      9.84 o 
  -3   6  10      165.61      156.18      6.26 o 
  -2   6  10        3.11        1.56      2.99 o 
  -1   6  10      102.15       89.82      6.53 o 
   0   6  10      133.88      138.57      9.39 o 
   1   6  10       86.17       93.17      6.73 o 
   2   6  10       27.75       20.49      5.35 o 
   3   6  10       10.83        7.83      5.16 o 
   4   6  10      114.68      109.43      8.04 o 
   5   6  10        5.62        6.05      8.83 o 
   6   6  10      154.31      163.89     15.22 o 
   7   6  10       11.86       14.20     11.08 o 
 -11   7  10      167.37      221.27     17.22 o 
 -10   7  10      500.64      494.08     25.14 o 
  -9   7  10      226.14      208.16     10.76 o 
  -8   7  10       17.47       13.98      5.25 o 
  -7   7  10        1.41       -0.71      4.70 o 
  -6   7  10      799.61      773.39     21.46 o 
  -5   7  10        0.02       -4.87      3.25 o 
  -4   7  10      364.28      383.54     13.03 o 
  -3   7  10      215.36      244.44     18.54 o 
  -2   7  10      413.56      400.01     10.63 o 
  -1   7  10      118.10       98.97      7.21 o 
   0   7  10       68.97       75.66      8.17 o 
   1   7  10      133.84      127.16      7.73 o 
   2   7  10      441.19      403.70     14.53 o 
   3   7  10       87.25      104.37      8.30 o 
   4   7  10       13.25       13.19      5.99 o 
   5   7  10       56.35       64.28     12.16 o 
   6   7  10       44.17       86.53     14.30 o 
 -11   8  10      105.24      139.67     14.47 o 
 -10   8  10       14.94        9.75      8.83 o 
  -9   8  10       18.05       15.90      7.00 o 
  -8   8  10       14.30        7.36      6.29 o 
  -7   8  10        0.13        2.04      4.72 o 
  -6   8  10       51.49       38.38      6.24 o 
  -5   8  10        0.50       -2.84      3.79 o 
  -4   8  10        9.32        9.27      4.70 o 
  -3   8  10        0.12       -1.40      3.48 o 
  -2   8  10      125.64      121.48     13.47 o 
  -1   8  10      109.08      122.15      7.92 o 
   0   8  10      243.76      228.28     10.51 o 
   1   8  10        0.01       -8.48      5.66 o 
   2   8  10       23.54       12.87      5.91 o 
   3   8  10       10.49       12.90      5.81 o 
   4   8  10        3.29        2.15      6.08 o 
   5   8  10       22.92       39.17     11.52 o 
   6   8  10        7.19       19.36     11.01 o 
 -10   9  10        0.14       -6.52      9.07 o 
  -9   9  10        0.01       -0.07     10.40 o 
  -8   9  10        5.28        8.43      9.48 o 
  -7   9  10       71.43       55.48     10.94 o 
  -6   9  10      118.12      106.91     11.75 o 
  -5   9  10      651.46      606.70     23.00 o 
  -3   9  10      217.23      194.38      7.56 o 
  -2   9  10       17.68       12.52      5.46 o 
  -1   9  10       23.82       11.28      5.32 o 
   0   9  10       24.93       17.35      8.12 o 
   1   9  10      186.52      179.16      9.85 o 
   2   9  10      168.19      157.61      9.57 o 
   3   9  10        3.99       -0.61      5.55 o 
   4   9  10       39.48       30.78     10.91 o 
   5   9  10       33.55       52.05     13.18 o 
  -9  10  10       59.14       65.87     12.98 o 
  -8  10  10       35.15        5.78     10.57 o 
  -7  10  10      245.92      223.17     16.00 o 
  -6  10  10        5.86       10.60      9.31 o 
  -5  10  10      149.91      129.99      9.14 o 
  -4  10  10        0.04        1.07      6.06 o 
  -3  10  10       48.14       35.75      6.20 o 
  -2  10  10       50.45       36.56      6.77 o 
  -1  10  10       29.61       28.44      6.53 o 
   0  10  10        1.14       -1.15      5.43 o 
   1  10  10      131.58      133.62      9.26 o 
   2  10  10        3.90       -0.03      5.88 o 
   3  10  10       13.19       14.81      6.36 o 
   4  10  10       23.19       15.93     10.29 o 
  -9  11  10      119.66      154.89     16.10 o 
  -8  11  10       25.90       25.21     11.69 o 
  -7  11  10        1.38       -2.79      9.65 o 
  -6  11  10      132.55      152.54     14.51 o 
  -5  11  10       42.67       47.94      7.91 o 
  -4  11  10       90.25       70.50     11.62 o 
  -3  11  10       27.47       20.96      9.75 o 
  -2  11  10      120.32      114.86     12.74 o 
  -1  11  10       10.93       14.19      6.39 o 
   0  11  10        1.83        2.88      5.88 o 
   1  11  10      139.69      129.83      9.45 o 
   2  11  10        2.26        3.53     10.21 o 
   3  11  10        0.13        7.64     10.36 o 
   4  11  10       12.58       25.48     12.09 o 
  -8  12  10        6.41       -2.41     13.76 o 
  -7  12  10       38.28       22.56     11.96 o 
  -6  12  10       36.23       22.92      7.83 o 
  -5  12  10       39.22       39.65      8.40 o 
  -4  12  10        0.69        6.56     10.29 o 
  -3  12  10       25.82       28.07      7.39 o 
  -2  12  10       21.19       34.11      9.99 o 
  -1  12  10       43.68       53.68      9.85 o 
   0  12  10        0.48       -2.83      6.60 o 
   1  12  10       35.49       34.28      8.24 o 
   2  12  10        0.16        5.96      7.50 o 
   3  12  10       14.58        2.68     11.55 o 
  -7  13  10       35.75       65.70     15.39 o 
  -6  13  10       16.62       -0.75     11.48 o 
  -5  13  10       90.43      138.67     18.86 o 
  -4  13  10        7.80        7.58     10.57 o 
  -3  13  10      160.64      197.79     24.43 o 
  -2  13  10       24.04       20.07      8.09 o 
  -1  13  10        2.45        8.85      7.75 o 
   0  13  10        2.12        8.38      7.61 o 
   1  13  10       92.48      153.71     13.17 o 
   2  13  10        7.59        2.36      9.82 o 
  -5  14  10        8.32        5.94     10.33 o 
  -4  14  10       43.39       46.81     10.61 o 
  -3  14  10       73.82       83.85     14.91 o 
  -2  14  10       97.74      151.36     15.29 o 
  -1  14  10       57.43       48.58      9.77 o 
   0  14  10      364.08      424.01     29.44 o 
 -12   1  11       10.40        3.99      7.23 o 
 -11   1  11        3.07       -3.72      6.07 o 
 -10   1  11      182.49      195.87     10.76 o 
  -9   1  11      229.33      228.43     15.98 o 
  -8   1  11      132.08      133.29      8.03 o 
  -7   1  11      193.26      178.96      6.98 o 
  -6   1  11      141.15      139.60      7.29 o 
  -5   1  11        6.51        2.44      2.72 o 
  -4   1  11     1114.40     1111.83     21.89 o 
  -3   1  11       15.36       10.15      3.15 o 
  -2   1  11      413.40      438.95     19.18 o 
  -1   1  11        0.04       -0.68      3.58 o 
   0   1  11       17.54       12.81      4.28 o 
   1   1  11      251.72      226.93      9.80 o 
   2   1  11      300.06      282.18     11.16 o 
   3   1  11      202.22      210.87      9.91 o 
   4   1  11        0.21        0.39      4.85 o 
   5   1  11      154.37      176.41      9.88 o 
   6   1  11       89.34      143.63     11.23 o 
 -12   2  11      115.54      128.67     11.09 o 
 -11   2  11       29.96       33.00      7.23 o 
 -10   2  11      141.98      144.27      9.38 o 
  -9   2  11      228.20      218.44     10.75 o 
  -8   2  11      309.59      284.85     11.89 o 
  -7   2  11        3.53       -3.56      3.41 o 
  -6   2  11        4.23        2.12      2.88 o 
  -5   2  11       29.64       11.56      6.57 o 
  -4   2  11      591.17      536.88     12.57 o 
  -3   2  11      487.33      456.91     16.66 o 
  -2   2  11      120.04      114.18      5.42 o 
  -1   2  11      103.29      100.35      6.30 o 
   0   2  11       28.61       32.06      5.36 o 
   1   2  11       36.92       43.62      5.87 o 
   2   2  11        6.51        2.52      6.54 o 
   3   2  11        5.84        6.24      4.71 o 
   4   2  11       24.95       31.84      6.16 o 
   5   2  11        0.19        6.62      6.11 o 
   6   2  11       16.74       37.98     10.36 o 
 -12   3  11      134.36      163.59     11.41 o 
 -11   3  11      178.98      177.17     15.64 o 
 -10   3  11      726.78      810.12     24.11 o 
  -9   3  11      137.27      126.30      9.07 o 
  -8   3  11        8.38       -1.34      4.23 o 
  -7   3  11       93.71       97.90      7.19 o 
  -6   3  11       71.37       67.56      4.86 o 
  -5   3  11       95.52       99.30      5.17 o 
  -4   3  11      633.90      604.43     13.79 o 
  -3   3  11     1137.59     1101.02     21.85 o 
  -2   3  11       78.99       85.17      4.67 o 
  -1   3  11       10.77        6.15      3.83 o 
   0   3  11      181.44      164.72      8.28 o 
   1   3  11      207.98      198.84     14.23 o 
   2   3  11      130.66      136.07      8.08 o 
   3   3  11       13.49       13.39      5.03 o 
   4   3  11       46.05       46.13      9.14 o 
   5   3  11       11.29        8.35      6.15 o 
   6   3  11       11.93       10.09      9.61 o 
   7   3  11       69.82       74.16     14.71 o 
 -12   4  11        0.18       -6.98      7.59 o 
 -11   4  11      195.23      214.45     12.07 o 
 -10   4  11       67.52       67.05      8.77 o 
  -9   4  11       83.32       83.85     12.03 o 
  -8   4  11      152.79      166.31      8.79 o 
  -7   4  11        8.59        6.69      4.67 o 
  -6   4  11      395.67      385.89     10.36 o 
  -5   4  11     1108.62     1094.72     21.85 o 
  -4   4  11       54.90       54.00      4.90 o 
  -3   4  11      661.72      631.96     14.31 o 
  -2   4  11       23.23       25.83      4.57 o 
  -1   4  11       32.99       32.91      5.36 o 
   0   4  11       81.02       90.03      6.52 o 
   1   4  11       17.44       16.39      4.70 o 
   2   4  11       27.49       22.92      5.47 o 
   3   4  11       34.13       37.32      6.06 o 
   4   4  11       89.70       98.36      8.26 o 
   5   4  11        3.49       -2.35      5.85 o 
   6   4  11       88.47      111.09     15.08 o 
 -12   5  11       84.76      102.02     16.07 o 
 -11   5  11        1.75        7.13      9.58 o 
 -10   5  11       40.76       35.03     10.46 o 
  -9   5  11       28.89       26.60      8.87 o 
  -8   5  11       30.97        8.63      5.40 o 
  -7   5  11        2.43        4.48      4.71 o 
  -6   5  11     1047.69     1043.50     39.73 o 
  -5   5  11      352.15      339.22      9.68 o 
  -4   5  11      105.30      100.81      5.30 o 
  -3   5  11      138.78      143.10      6.20 o 
  -2   5  11       47.85       40.26      6.58 o 
  -1   5  11       79.78       62.52      6.34 o 
   0   5  11      116.27      110.61     10.75 o 
   1   5  11       89.06       95.95      6.76 o 
   2   5  11      413.63      412.40     14.60 o 
   3   5  11      113.25      105.20      7.99 o 
   4   5  11       39.71       50.90     11.25 o 
   5   5  11       67.44       76.81     12.71 o 
   6   5  11       38.02       64.28     13.01 o 
 -11   6  11      192.10      209.31     16.85 o 
 -10   6  11       43.18       42.60     11.01 o 
  -9   6  11        1.59       -2.79      7.44 o 
  -8   6  11       70.28       64.19      7.75 o 
  -7   6  11      149.40      121.55     12.35 o 
  -6   6  11      251.20      224.90     10.03 o 
  -5   6  11        2.50        3.95      3.43 o 
  -4   6  11      302.05      305.41      9.23 o 
  -3   6  11       22.53       23.85      4.23 o 
  -2   6  11      249.33      252.37     21.86 o 
  -1   6  11       27.42        8.05      4.70 o 
   0   6  11       33.95       40.18      5.81 o 
   1   6  11        1.55       -5.60      4.17 o 
   2   6  11        3.40       -2.29      4.80 o 
   3   6  11        4.23       11.36      5.63 o 
   4   6  11      184.92      196.34     11.03 o 
   5   6  11       33.00       30.37     10.84 o 
   6   6  11        3.10        5.57     10.70 o 
 -11   7  11       19.95       32.24     11.14 o 
 -10   7  11      175.05      173.06     15.19 o 
  -9   7  11       43.05       24.16      7.23 o 
  -8   7  11        7.82        9.20      6.00 o 
  -7   7  11       40.79       18.68      6.03 o 
  -6   7  11       37.24       36.86      6.37 o 
  -5   7  11      152.07      132.56      6.28 o 
  -4   7  11        1.67        3.98      3.77 o 
  -3   7  11        0.61        3.01      3.52 o 
  -2   7  11      572.42      523.68     18.07 o 
  -1   7  11        9.56        0.84      4.45 o 
   0   7  11       45.69       40.73      6.15 o 
   1   7  11       16.76        8.13      5.55 o 
   2   7  11      195.83      191.08     14.66 o 
   3   7  11       11.46        5.82      6.74 o 
   4   7  11       18.33       24.08      6.99 o 
   5   7  11        6.55      -14.12      9.41 o 
   6   7  11        0.36       -4.76     11.58 o 
 -11   8  11        4.39        6.96     10.91 o 
 -10   8  11       20.34       37.68     11.01 o 
  -9   8  11       10.35       15.07      6.84 o 
  -8   8  11        7.09       11.29      6.33 o 
  -7   8  11      121.10      117.61      8.44 o 
  -6   8  11       12.09        6.41      5.47 o 
  -5   8  11       82.42       84.63     15.07 o 
  -4   8  11      115.22      105.69      5.86 o 
  -3   8  11       26.78       18.41      9.72 o 
  -2   8  11       14.55        4.94      8.85 o 
  -1   8  11      158.62      117.71      8.12 o 
   0   8  11      485.99      454.47     16.09 o 
   1   8  11       66.53       68.17      8.09 o 
   2   8  11      270.32      265.80     12.12 o 
   3   8  11       60.26       50.34      8.02 o 
   4   8  11       18.81       27.79     10.63 o 
   5   8  11      157.44      159.68     16.41 o 
 -10   9  11       32.83       27.93      9.72 o 
  -9   9  11        9.05       11.28      6.85 o 
  -8   9  11       55.85       60.14      8.12 o 
  -7   9  11      608.40      623.48     19.75 o 
  -6   9  11       96.52      104.61      8.01 o 
  -5   9  11      101.81       97.54      7.63 o 
  -4   9  11        8.65        5.07      4.83 o 
  -3   9  11       73.72       64.28     17.45 o 
  -2   9  11      131.14      115.44      8.33 o 
  -1   9  11      141.18      133.50      8.74 o 
   0   9  11       43.85       30.24      6.66 o 
   1   9  11       61.31       81.34     12.67 o 
   2   9  11        3.28        6.54      8.75 o 
   3   9  11       80.11      118.51     10.44 o 
   4   9  11      127.03      164.50     16.21 o 
  -9  10  11      152.16      188.31     11.52 o 
  -8  10  11       40.68       47.21      8.24 o 
  -7  10  11       28.98       22.93      6.86 o 
  -6  10  11      193.41      184.15     10.00 o 
  -5  10  11       60.43       60.17      7.61 o 
  -4  10  11       37.59       23.20      9.02 o 
  -3  10  11       72.98       69.77      8.43 o 
  -2  10  11      407.01      410.09     15.36 o 
  -1  10  11       99.98       96.71     18.40 o 
   0  10  11      349.30      338.63     14.19 o 
   1  10  11        5.70        5.18      6.33 o 
   2  10  11      146.30      138.05      9.79 o 
   3  10  11      130.90      172.33     11.69 o 
   4  10  11        1.43       -3.06     10.06 o 
  -8  11  11       38.97       21.13     12.20 o 
  -7  11  11       34.80       23.07     11.48 o 
  -6  11  11       27.99        9.58     10.33 o 
  -5  11  11       22.87       12.71      6.62 o 
  -4  11  11        4.87        6.79      9.65 o 
  -3  11  11       18.61       13.04      6.91 o 
  -2  11  11       26.90       27.42      7.02 o 
  -1  11  11       10.90        2.95      6.23 o 
   0  11  11       21.04        5.73      7.75 o 
   1  11  11      257.61      233.75     12.32 o 
   2  11  11      162.82      155.46     10.92 o 
   3  11  11       19.33       27.01     11.52 o 
  -7  12  11      140.61      141.60     15.46 o 
  -6  12  11        3.71        4.14     10.53 o 
  -5  12  11      107.60      125.63     14.00 o 
  -4  12  11        3.64        1.19      9.85 o 
  -3  12  11       60.32       60.33      9.07 o 
  -2  12  11        0.85       -6.69      6.63 o 
  -1  12  11        1.00       -0.44      6.73 o 
   0  12  11       26.46       26.60     11.11 o 
   1  12  11       13.01       26.59     11.92 o 
   2  12  11        2.57       -0.04      7.85 o 
  -6  13  11        7.59        1.97     11.92 o 
  -5  13  11      214.92      243.18     19.16 o 
  -4  13  11        2.80       -2.65     10.53 o 
  -3  13  11        0.60       -3.17      7.70 o 
  -2  13  11      133.64      140.09     13.10 o 
  -1  13  11        3.48       -4.31      7.60 o 
   0  13  11        4.45        5.16      8.67 o 
 -12   0  12      347.57      324.79     21.57 o 
 -11   0  12       24.37       21.03      9.65 o 
 -10   0  12      950.59      973.55     39.10 o 
  -9   0  12      588.37      561.41     26.30 o 
  -8   0  12        0.02       -7.81      6.96 o 
  -7   0  12       64.00       53.56      6.07 o 
  -5   0  12     4528.21     4525.40    116.04 o 
  -4   0  12        2.23        0.31      3.91 o 
  -3   0  12     1231.57     1251.59     42.74 o 
  -2   0  12      204.57      208.05     13.08 o 
  -1   0  12       13.22       19.16      6.69 o 
   0   0  12      298.76      311.40     16.65 o 
   1   0  12       43.61       28.57      7.68 o 
   2   0  12      186.06      192.12     13.62 o 
   3   0  12        4.61        0.88      7.27 o 
   4   0  12        6.12       -2.04      7.88 o 
   5   0  12       40.87       58.54     11.42 o 
   6   0  12      156.55      146.94     14.37 o 
 -12   1  12        4.98        7.96      7.54 o 
 -11   1  12        0.00        0.23      6.55 o 
 -10   1  12        5.40        9.72      6.09 o 
  -9   1  12       15.09       17.24      5.77 o 
  -8   1  12      365.13      372.88     22.71 o 
  -7   1  12      101.69      103.24      5.01 o 
  -6   1  12      347.45      347.00      8.74 o 
  -5   1  12      366.56      373.03      9.00 o 
  -4   1  12     1312.45     1299.96     25.35 o 
  -3   1  12       17.27       12.86      3.88 o 
  -2   1  12       11.56        2.18      3.99 o 
  -1   1  12       36.17       34.87      5.34 o 
   0   1  12      254.18      237.92     10.45 o 
   1   1  12        0.02       -3.81      3.89 o 
   2   1  12       44.90       54.56      6.81 o 
   3   1  12        0.01       -3.41      5.00 o 
   4   1  12       45.40       47.24      7.19 o 
   5   1  12        3.73        2.73      6.37 o 
   6   1  12        3.11      -15.02     10.23 o 
 -12   2  12       55.94       58.63      9.79 o 
 -11   2  12       20.25       21.09      7.10 o 
 -10   2  12       36.85       44.79      7.52 o 
  -9   2  12      614.36      626.88     19.95 o 
  -8   2  12      569.69      603.98     19.07 o 
  -6   2  12       33.77       30.70      4.16 o 
  -5   2  12     1434.82     1410.17     27.12 o 
  -4   2  12      125.49      126.28      6.57 o 
  -3   2  12      170.41      160.80      6.37 o 
  -2   2  12      244.44      236.95      9.86 o 
  -1   2  12       41.52       30.35      5.14 o 
   0   2  12     1000.65      933.97     24.73 o 
   1   2  12      529.49      513.01     16.53 o 
   2   2  12     1027.64     1027.75     27.40 o 
   3   2  12        7.05        5.19      5.14 o 
   4   2  12        0.00       -1.55      5.51 o 
   5   2  12        4.28        1.14      6.15 o 
   6   2  12       16.21       18.58     10.46 o 
 -12   3  12        1.13       -8.57      7.53 o 
 -11   3  12       53.95       49.60      8.50 o 
 -10   3  12       84.45       90.29      9.29 o 
  -9   3  12      206.07      226.94     12.55 o 
  -8   3  12      456.49      449.67     12.66 o 
  -7   3  12      220.49      220.42      9.84 o 
  -6   3  12      623.41      635.75     15.11 o 
  -5   3  12      318.43      308.57     11.62 o 
  -4   3  12       31.91       28.65      4.29 o 
  -3   3  12      100.21       86.43      5.04 o 
  -2   3  12      272.30      275.56      8.50 o 
  -1   3  12        7.80        5.49      4.17 o 
   0   3  12      111.95      101.71      7.04 o 
   1   3  12       54.59       63.71      6.98 o 
   2   3  12      317.22      311.37     12.61 o 
   3   3  12        0.00        7.75      5.48 o 
   4   3  12       30.83       30.12      6.51 o 
   5   3  12      124.99      138.73     10.00 o 
   6   3  12        0.10       -4.04     10.09 o 
 -12   4  12        6.44        0.00     10.53 o 
 -11   4  12      160.01      211.08     16.95 o 
 -10   4  12        2.52        7.64      7.58 o 
  -9   4  12        0.00       -2.04      7.64 o 
  -8   4  12       18.38        6.78     15.15 o 
  -7   4  12       13.35       11.64      4.96 o 
  -6   4  12      644.54      717.05     16.26 o 
  -5   4  12        0.09       -3.41      3.32 o 
  -4   4  12        0.46        0.17      3.20 o 
  -3   4  12      294.01      290.33      8.91 o 
  -2   4  12      288.20      272.28      8.56 o 
  -1   4  12       73.44       73.96      6.35 o 
   0   4  12      174.78      146.87      8.33 o 
   1   4  12      122.54      112.78      7.67 o 
   2   4  12        4.17        8.71      5.27 o 
   3   4  12      289.21      293.07     12.54 o 
   4   4  12        0.02       -3.60      5.40 o 
   5   4  12      113.66      123.94      9.36 o 
   6   4  12        3.70        8.97     11.65 o 
 -11   5  12       43.47       35.71     11.14 o 
 -10   5  12       13.29       15.76     10.53 o 
  -9   5  12       91.01      106.91     13.79 o 
  -8   5  12      538.89      514.05     18.40 o 
  -7   5  12       84.41       77.53     12.04 o 
  -6   5  12      682.36      662.28     30.30 o 
  -5   5  12        4.94       -3.84      3.33 o 
  -4   5  12        5.87        2.61      3.46 o 
  -3   5  12     1004.59      965.24     20.26 o 
  -2   5  12      219.92      209.33      9.73 o 
  -1   5  12      141.88      169.49      8.80 o 
   0   5  12        0.24        3.93      4.61 o 
   1   5  12      133.87      133.15      8.58 o 
   2   5  12      277.92      289.77     12.44 o 
   3   5  12       13.23       18.65      6.20 o 
   4   5  12      188.09      203.25     11.06 o 
   5   5  12       19.49       11.08     10.43 o 
 -11   6  12        0.04        2.72     10.12 o 
 -10   6  12       78.87       77.02     13.25 o 
  -9   6  12        9.70        4.69      8.36 o 
  -8   6  12        6.11       -2.25      8.41 o 
  -7   6  12       68.71       66.10      7.53 o 
  -6   6  12       89.89       81.85     18.38 o 
  -5   6  12        4.76        7.38      3.88 o 
  -4   6  12       35.94       41.03      4.73 o 
  -3   6  12      384.05      398.18     11.12 o 
  -2   6  12      387.49      397.44     16.05 o 
  -1   6  12      460.62      421.79     14.77 o 
   0   6  12       31.88       25.24      5.42 o 
   1   6  12      199.72      193.09     15.42 o 
   2   6  12      301.95      298.85     12.79 o 
   3   6  12      100.37      102.07      9.48 o 
   4   6  12      329.30      342.46     14.82 o 
   5   6  12        2.18        6.96     10.26 o 
 -11   7  12      261.08      267.17     19.33 o 
 -10   7  12       66.39       71.11     13.45 o 
  -9   7  12      187.28      170.47     14.93 o 
  -8   7  12       25.90       23.68      6.63 o 
  -7   7  12      262.40      284.81     12.22 o 
  -6   7  12       50.65       38.00      6.50 o 
  -5   7  12       13.06        9.31      4.16 o 
  -4   7  12      717.80      699.88     16.39 o 
  -3   7  12       92.52       78.20      7.63 o 
  -2   7  12      256.76      250.39     11.08 o 
  -1   7  12      129.64      121.70      7.92 o 
   0   7  12        0.39       -6.19      6.17 o 
   1   7  12      192.85      180.57      9.95 o 
   2   7  12       30.61       26.39      6.66 o 
   3   7  12      554.13      586.86     19.82 o 
   4   7  12      222.46      282.84     13.89 o 
   5   7  12        4.05        2.04     10.77 o 
 -10   8  12       44.43       57.25     12.13 o 
  -9   8  12       15.88        6.39      6.38 o 
  -8   8  12       14.53        6.04      6.15 o 
  -7   8  12        5.20        0.04      6.08 o 
  -6   8  12        9.73       12.05      5.93 o 
  -5   8  12       34.77       48.24      7.01 o 
  -4   8  12        2.48       -1.80      4.22 o 
  -3   8  12        0.09       -3.54      5.06 o 
  -2   8  12        0.00        1.36      6.42 o 
  -1   8  12      178.00      157.32      9.32 o 
   0   8  12      183.32      177.98     11.36 o 
   1   8  12       25.38       23.29      6.78 o 
   2   8  12        5.64       10.14      6.20 o 
   3   8  12       33.63       53.07     12.38 o 
   4   8  12       29.50       38.46     11.99 o 
 -10   9  12        7.75        9.61      9.85 o 
  -9   9  12        8.74       17.62      7.96 o 
  -8   9  12        3.16        4.62      6.53 o 
  -7   9  12      222.36      215.87     11.48 o 
  -6   9  12      221.85      180.57     10.28 o 
  -5   9  12       19.70       14.80      6.30 o 
  -4   9  12        2.73        1.05      5.83 o 
  -3   9  12       42.86       36.15      6.77 o 
  -2   9  12       21.08       19.23      6.25 o 
  -1   9  12       17.05       12.45      6.06 o 
   0   9  12       34.48       33.08      6.90 o 
   1   9  12      351.11      321.05     19.65 o 
   2   9  12        2.02       -4.79      6.51 o 
   3   9  12        3.94       10.64      7.25 o 
  -9  10  12        0.01       -2.05      7.92 o 
  -8  10  12       69.53       67.14     15.19 o 
  -7  10  12       22.44       19.70      7.35 o 
  -6  10  12      218.63      215.14     11.48 o 
  -5  10  12        0.14       -0.48      9.38 o 
  -4  10  12      112.36       98.50      9.13 o 
  -3  10  12       15.50       13.77      6.43 o 
  -2  10  12       10.54       11.27      6.96 o 
  -1  10  12        0.03        5.22      6.31 o 
   0  10  12       13.07        4.95      6.39 o 
   1  10  12       39.00       31.09      7.76 o 
   2  10  12        2.95        0.99      7.03 o 
   3  10  12       25.17       24.46      7.73 o 
  -8  11  12        0.65       -2.10      7.49 o 
  -7  11  12      112.76      111.50     11.02 o 
  -6  11  12      342.22      394.22     17.53 o 
  -5  11  12        2.54       -7.07     10.43 o 
  -4  11  12        4.93       13.28     10.43 o 
  -3  11  12        5.75       -1.68      6.47 o 
  -2  11  12       11.59        6.62      7.00 o 
  -1  11  12      118.50       98.07     11.98 o 
   0  11  12       13.82       17.27      7.42 o 
   1  11  12       73.43       59.97      9.07 o 
   2  11  12      181.29      211.10     13.66 o 
  -6  12  12      761.65      812.21     37.13 o 
  -5  12  12        0.05       -5.47     10.91 o 
  -4  12  12      196.12      235.13     18.65 o 
  -3  12  12       27.84       38.87     12.09 o 
  -2  12  12        5.30        9.27     10.94 o 
  -1  12  12      111.23      138.71     17.26 o 
   0  12  12        6.70        3.33      8.05 o 
  -4  13  12      242.85      265.10     20.79 o 
  -3  13  12      270.08      336.95     16.36 o 
  -2  13  12      111.65      131.13     15.36 o 
 -12   1  13       60.62       71.14     10.44 o 
 -11   1  13        9.04        5.33      6.95 o 
 -10   1  13       34.54       30.38     12.84 o 
  -9   1  13       70.57       65.68      8.44 o 
  -8   1  13        0.08        4.99      5.35 o 
  -7   1  13      436.99      431.31     12.09 o 
  -6   1  13       58.21       49.61      7.78 o 
  -5   1  13      189.93      168.03      8.23 o 
  -4   1  13      125.60      122.29      6.03 o 
  -3   1  13       38.26       40.85      8.19 o 
  -2   1  13        8.32       11.18      4.53 o 
  -1   1  13      303.77      285.74     12.60 o 
   0   1  13     1130.73     1068.60     28.05 o 
   1   1  13       61.89       54.95      7.27 o 
   2   1  13      787.36      775.54     22.81 o 
   3   1  13        7.06        8.85      5.84 o 
   4   1  13       25.63       38.89      9.75 o 
   5   1  13       20.11       28.67      7.65 o 
 -12   2  13       53.45       44.99      9.06 o 
 -11   2  13       65.44       64.05      9.19 o 
 -10   2  13       34.87       30.41      7.53 o 
  -9   2  13       31.37       27.55      6.46 o 
  -8   2  13       49.65       44.91      7.12 o 
  -7   2  13      337.41      347.64     12.83 o 
  -6   2  13       89.00       94.40      6.81 o 
  -5   2  13      684.37      662.61     15.42 o 
  -4   2  13      197.59      185.65      7.22 o 
  -3   2  13       59.31       64.70      5.06 o 
  -2   2  13      115.23      107.54      7.12 o 
  -1   2  13      226.45      239.36     10.51 o 
   0   2  13        2.66       -5.84      4.19 o 
   1   2  13      307.30      299.24     12.27 o 
   2   2  13      153.02      135.04     11.45 o 
   3   2  13       11.57       15.34      6.18 o 
   4   2  13       86.50      111.51      9.86 o 
   5   2  13       24.73       25.78      7.63 o 
 -12   3  13       53.43       67.58     10.36 o 
 -11   3  13       30.16       11.63      7.57 o 
 -10   3  13       18.57       14.72      7.75 o 
  -9   3  13       84.82       71.14     12.50 o 
  -8   3  13       11.49        3.53      7.64 o 
  -7   3  13        0.00       -3.24      4.88 o 
  -6   3  13       78.31       63.41      5.66 o 
  -5   3  13     1009.00     1035.19     26.79 o 
  -4   3  13     1222.14     1182.85     23.97 o 
  -3   3  13       39.36       42.68      5.22 o 
  -2   3  13      243.57      241.64     10.40 o 
  -1   3  13       23.34       12.33      4.67 o 
   0   3  13      114.07      103.99      7.65 o 
   1   3  13        0.03       -5.36      4.45 o 
   2   3  13        1.05       -0.93      5.18 o 
   3   3  13       27.10       31.80      8.71 o 
   4   3  13        5.27        5.80      6.53 o 
   5   3  13       56.99       70.43     17.41 o 
 -11   4  13        0.95        3.13      9.41 o 
 -10   4  13      254.31      275.22     18.69 o 
  -9   4  13       55.28       54.60     11.69 o 
  -8   4  13      100.77      100.74     14.81 o 
  -7   4  13      371.98      348.49     19.74 o 
  -6   4  13      474.15      466.51     12.40 o 
  -5   4  13        2.27        3.04      3.84 o 
  -4   4  13      170.13      151.99      6.80 o 
  -3   4  13     1456.57     1502.19     29.18 o 
  -2   4  13       13.18        4.66      4.61 o 
  -1   4  13      281.24      239.91     10.86 o 
   0   4  13        0.86       -0.97      4.59 o 
   1   4  13      240.79      230.95     11.89 o 
   2   4  13       22.79       15.17      6.25 o 
   3   4  13       19.70       19.31      6.22 o 
   4   4  13       48.21       61.78      8.71 o 
   5   4  13       21.51       26.26     11.72 o 
 -11   5  13       56.20       59.69     13.35 o 
 -10   5  13       16.95        7.68      9.61 o 
  -9   5  13       24.91       33.91     10.84 o 
  -8   5  13        0.81        3.28      5.92 o 
  -7   5  13       43.52       56.29      7.57 o 
  -6   5  13       26.00       29.54      8.24 o 
  -5   5  13        7.75       12.96      6.20 o 
  -4   5  13       20.11       21.87      4.67 o 
  -3   5  13       15.05       -0.48      6.34 o 
  -2   5  13        0.89        1.67      4.70 o 
  -1   5  13        7.40       10.69      5.12 o 
   0   5  13       49.80       48.04      7.05 o 
   1   5  13       16.98       15.00      6.09 o 
   2   5  13      861.71      901.06     25.88 o 
   3   5  13       97.35      121.59     11.31 o 
   4   5  13       10.63       12.06      7.46 o 
 -11   6  13      215.78      241.04     19.06 o 
 -10   6  13        3.41        0.65      9.58 o 
  -9   6  13        0.23        5.06      9.10 o 
  -8   6  13       45.55       55.83     12.15 o 
  -7   6  13      319.97      302.61     12.85 o 
  -6   6  13       78.18       78.94     13.01 o 
  -5   6  13       68.20       76.33      7.81 o 
  -4   6  13       66.77       65.49      9.27 o 
  -3   6  13       37.81       32.03     11.77 o 
  -2   6  13        1.76        0.43      6.68 o 
  -1   6  13      144.80      157.97      9.09 o 
   0   6  13       16.72        7.35      5.31 o 
   1   6  13       41.45       39.10     11.50 o 
   2   6  13      129.14      132.14      9.23 o 
   3   6  13      171.65      191.17     19.86 o 
   4   6  13      161.05      178.10     11.39 o 
 -10   7  13        4.74        1.83      9.89 o 
  -9   7  13       11.98       12.89      7.38 o 
  -8   7  13        0.05        1.27      6.27 o 
  -7   7  13        6.59        2.33      9.04 o 
  -6   7  13      165.26      165.40      9.66 o 
  -5   7  13        3.14        1.49      4.38 o 
  -4   7  13        3.16        0.79      5.11 o 
  -3   7  13       63.39       48.84      9.46 o 
  -2   7  13       88.39       63.19      7.72 o 
  -1   7  13       13.13       10.24      5.72 o 
   0   7  13       44.66       27.88      6.51 o 
   1   7  13        0.38       -0.59      7.17 o 
   2   7  13       90.79      116.90     10.26 o 
   3   7  13        1.70        3.41      7.29 o 
   4   7  13       38.96       39.91      8.88 o 
 -10   8  13        0.09       -8.66      9.68 o 
  -9   8  13       53.34       54.60      8.98 o 
  -8   8  13        1.19       -1.56      6.35 o 
  -7   8  13       51.29       45.47      8.05 o 
  -6   8  13       52.07       56.72      8.02 o 
  -5   8  13       10.82       19.07      9.87 o 
  -4   8  13        7.23        2.65      5.70 o 
  -3   8  13        4.61        1.02      5.40 o 
  -2   8  13      137.74      153.88      9.34 o 
  -1   8  13       29.55       29.42      6.69 o 
   0   8  13       61.99       50.27      7.85 o 
   1   8  13       14.92        6.99      7.86 o 
   2   8  13       86.98      119.66     10.98 o 
   3   8  13       24.63       28.02      8.01 o 
  -9   9  13        0.12        6.71      7.95 o 
  -8   9  13       69.95       74.56      9.90 o 
  -7   9  13       63.60      101.86     17.53 o 
  -6   9  13       11.24        4.67      6.58 o 
  -5   9  13       20.64       34.04     10.74 o 
  -4   9  13       23.54       21.64      6.74 o 
  -3   9  13       13.79        1.29      6.13 o 
  -2   9  13        7.30       12.67      6.44 o 
  -1   9  13       75.37       89.56     14.00 o 
   0   9  13        0.28        1.06      6.70 o 
   1   9  13       23.32       25.42      7.38 o 
   2   9  13      136.38      144.58     10.55 o 
  -8  10  13        8.48        4.97      7.93 o 
  -7  10  13        2.35        6.74     10.62 o 
  -6  10  13       11.36       22.60      7.41 o 
  -5  10  13       41.09       26.30     10.84 o 
  -4  10  13       70.37       93.02     27.31 o 
  -3  10  13      502.68      534.11     18.79 o 
  -2  10  13        9.08        7.99      6.33 o 
  -1  10  13       24.43       11.19      7.00 o 
   0  10  13       10.92        7.42      7.25 o 
   1  10  13       12.29       13.22      7.70 o 
  -7  11  13      103.16      104.62     13.18 o 
  -6  11  13       21.65       22.93     11.38 o 
  -5  11  13       67.71       74.98     13.73 o 
  -4  11  13       30.43       54.26     12.98 o 
  -3  11  13      239.85      272.87     13.48 o 
  -2  11  13        0.03       -6.12      7.20 o 
  -1  11  13       19.25       15.52     10.53 o 
   0  11  13       42.12       25.05      8.20 o 
  -5  12  13       11.87       11.82     11.62 o 
  -4  12  13       31.53       44.20     13.18 o 
  -3  12  13        1.06       10.05     10.84 o 
  -2  12  13        4.27        2.06      8.12 o 
 -11   0  14       50.28       47.83     13.25 o 
 -10   0  14      335.86      328.90     21.06 o 
  -9   0  14       17.49       31.15     10.12 o 
  -8   0  14      571.23      583.05     27.21 o 
  -6   0  14      685.44      687.34     23.61 o 
  -5   0  14      479.98      544.05     23.95 o 
  -4   0  14      869.01      883.72     33.84 o 
  -3   0  14        4.09        3.23      6.52 o 
  -2   0  14      106.19      123.49     10.77 o 
  -1   0  14      245.17      239.75     15.39 o 
   0   0  14        3.58       -4.79      7.10 o 
   1   0  14      108.81      108.34     11.52 o 
   2   0  14       91.24       81.64     12.50 o 
   3   0  14        3.98       -4.59      8.29 o 
   4   0  14       20.31       19.67     10.29 o 
 -11   1  14        5.98       -0.02     14.39 o 
 -10   1  14       17.43       12.14      7.19 o 
  -9   1  14       23.02       30.38      7.31 o 
  -8   1  14        3.95        5.61      9.84 o 
  -7   1  14       47.12       36.41      7.11 o 
  -6   1  14       19.42       15.63      4.59 o 
  -5   1  14      344.19      377.43     13.23 o 
  -4   1  14        8.53        2.00      4.80 o 
  -3   1  14        0.00        3.20      4.61 o 
  -2   1  14       99.20      112.06      8.43 o 
  -1   1  14      149.37      143.22      8.77 o 
   0   1  14      642.72      619.10     19.50 o 
   1   1  14       54.76       61.10      7.68 o 
   2   1  14       78.78       85.00      8.85 o 
   3   1  14       13.04       17.85      6.82 o 
   4   1  14        3.82        1.29      7.00 o 
 -11   2  14        7.17       -3.02      7.26 o 
 -10   2  14        5.26        7.30      7.05 o 
  -9   2  14       27.82       26.52      7.81 o 
  -8   2  14        0.78       -2.51      6.83 o 
  -7   2  14       98.97      105.97      8.28 o 
  -6   2  14      110.68      116.04      6.42 o 
  -5   2  14      102.71       87.68      5.92 o 
  -4   2  14      163.24      156.83      7.03 o 
  -3   2  14      174.57      165.82     11.14 o 
  -2   2  14       44.84       41.13      6.25 o 
  -1   2  14      285.83      253.46     11.35 o 
   0   2  14      708.18      754.04     22.21 o 
   1   2  14      554.85      519.04     17.75 o 
   2   2  14       31.93       34.01      7.04 o 
   3   2  14       97.06      120.48     10.80 o 
   4   2  14      161.62      166.59     10.88 o 
 -11   3  14       15.16        8.66     10.36 o 
 -10   3  14       21.64       15.66      9.85 o 
  -9   3  14       38.17       53.58     10.60 o 
  -8   3  14      141.52      125.62     18.72 o 
  -7   3  14        0.09        1.06      5.54 o 
  -6   3  14      138.27      129.46      8.31 o 
  -5   3  14      148.02      143.40      6.84 o 
  -4   3  14      361.45      350.24     10.61 o 
  -3   3  14       20.14       13.35      4.31 o 
  -2   3  14     1304.60     1232.67     31.54 o 
  -1   3  14        9.17        5.59      5.18 o 
   0   3  14      924.14      935.80     26.23 o 
   1   3  14      696.99      711.68     21.99 o 
   2   3  14       39.87       29.71      7.07 o 
   3   3  14       58.85       55.11      8.20 o 
   4   3  14       35.31       47.00      8.52 o 
 -11   4  14       22.66       45.49     12.50 o 
 -10   4  14        1.01      -10.63      8.80 o 
  -9   4  14       60.46       53.20     11.69 o 
  -8   4  14      126.09      132.35      9.01 o 
  -7   4  14       26.66       15.32      5.92 o 
  -6   4  14       66.29       65.22     19.81 o 
  -5   4  14        3.55        3.93      4.19 o 
  -4   4  14      243.45      243.68      8.76 o 
  -3   4  14        0.01       -3.38      5.37 o 
  -2   4  14      207.73      209.57     10.36 o 
  -1   4  14      150.88      125.38     11.11 o 
   0   4  14      211.91      180.80     10.15 o 
   1   4  14       70.65       85.66      8.58 o 
   2   4  14        0.17        2.59      6.23 o 
   3   4  14       93.07      108.09     10.46 o 
   4   4  14        1.43        0.14      7.17 o 
 -11   5  14        0.04      -11.01      9.48 o 
 -10   5  14       31.83       26.47     10.23 o 
  -9   5  14        0.47      -11.21      8.46 o 
  -8   5  14       36.68       42.19      9.70 o 
  -7   5  14        2.68       -2.44      6.40 o 
  -6   5  14        3.78        3.74      5.40 o 
  -5   5  14      156.27      144.24      7.18 o 
  -4   5  14      175.57      160.06      7.39 o 
  -3   5  14        3.43        7.07      5.44 o 
  -2   5  14      194.99      174.29     10.89 o 
  -1   5  14        5.95        3.45      5.29 o 
   0   5  14       13.48       11.08      8.07 o 
   1   5  14      138.12      150.09      9.80 o 
   2   5  14       33.39       28.17      7.13 o 
   3   5  14      318.66      347.75     15.00 o 
 -10   6  14       71.70       73.82     13.93 o 
  -9   6  14      104.90      136.47     16.44 o 
  -8   6  14       11.11       19.69      7.11 o 
  -7   6  14      126.37      117.42      8.96 o 
  -6   6  14       43.91       44.44      7.39 o 
  -5   6  14       18.03       15.16      4.74 o 
  -4   6  14       21.40       11.46      9.94 o 
  -3   6  14       33.32       42.00      6.93 o 
  -2   6  14        6.07        8.81      5.69 o 
  -1   6  14       18.52        8.60      5.95 o 
   0   6  14       23.91       13.90      6.17 o 
   1   6  14       42.22       37.80     12.09 o 
   2   6  14        2.43       19.44      6.98 o 
   3   6  14       33.95       31.15      8.08 o 
 -10   7  14       62.13       94.14     15.19 o 
  -9   7  14        2.93        5.85      7.61 o 
  -8   7  14       20.60       29.90     13.61 o 
  -7   7  14      335.94      334.26     14.02 o 
  -6   7  14        5.84       11.95      8.53 o 
  -5   7  14       34.99       31.73      5.65 o 
  -4   7  14       39.73       23.37      6.36 o 
  -3   7  14       68.03       58.39     12.15 o 
  -2   7  14      189.76      187.91     10.33 o 
  -1   7  14       68.95       45.82      7.64 o 
   0   7  14        5.11       -0.36      8.68 o 
   1   7  14       48.93       61.24      8.63 o 
   2   7  14      585.23      698.27     22.93 o 
   3   7  14      102.57      138.90     13.42 o 
  -9   8  14       43.31       50.67      9.69 o 
  -8   8  14        2.02      -11.53     10.29 o 
  -7   8  14        0.72        2.86      7.18 o 
  -6   8  14       12.03       -1.34      6.64 o 
  -5   8  14        1.81        2.68      9.41 o 
  -4   8  14        1.48        1.49      6.47 o 
  -3   8  14       93.16       98.23      8.71 o 
  -2   8  14       44.06       46.93     11.30 o 
  -1   8  14        3.00       -3.95      6.69 o 
   0   8  14        1.31       -4.51      6.28 o 
   1   8  14       23.35       18.38      7.74 o 
   2   8  14      208.46      275.80     14.40 o 
  -8   9  14       26.83       30.66      8.91 o 
  -7   9  14        1.02       16.85      7.74 o 
  -6   9  14        5.05       18.86     10.80 o 
  -5   9  14        0.31       -8.56      9.95 o 
  -4   9  14       21.08       13.79      8.80 o 
  -3   9  14        8.24        5.51      6.86 o 
  -2   9  14      116.29       97.58      9.94 o 
  -1   9  14       15.47       28.42      7.80 o 
   0   9  14      211.16      191.33     11.75 o 
   1   9  14       52.71       64.48      9.56 o 
  -7  10  14       90.27      104.43     19.47 o 
  -6  10  14       26.71       17.16     11.82 o 
  -5  10  14       98.26      145.13     17.26 o 
  -4  10  14       12.11       18.74      7.88 o 
  -3  10  14        7.15       10.03     11.84 o 
  -2  10  14       12.04        8.87      7.16 o 
  -1  10  14       25.17       32.77      8.11 o 
   0  10  14       29.49       23.65      8.21 o 
  -5  11  14        4.03        1.56     11.65 o 
  -4  11  14      150.99      195.28     17.70 o 
  -3  11  14        1.03        3.25      7.77 o 
  -2  11  14      112.78      124.67     17.21 o 
 -11   1  15       21.33       19.03      8.28 o 
 -10   1  15       21.41       14.61      7.68 o 
  -9   1  15      222.58      224.60     12.34 o 
  -8   1  15       31.19       40.08      7.68 o 
  -7   1  15      294.59      312.54     12.92 o 
  -6   1  15      332.81      347.08     12.02 o 
  -5   1  15       66.71       55.92      8.94 o 
  -4   1  15       16.04       12.42      5.34 o 
  -3   1  15      122.49      122.99      8.22 o 
  -2   1  15        0.15        3.04      5.35 o 
  -1   1  15      389.25      399.96     15.41 o 
   0   1  15       42.32       36.72      6.71 o 
   1   1  15       14.31       11.64      6.43 o 
   2   1  15        0.07        2.46      6.47 o 
   3   1  15      102.33      132.74     12.28 o 
 -11   2  15       45.42       73.10     10.57 o 
 -10   2  15       12.91       11.69      8.83 o 
  -9   2  15       74.85       89.38     14.27 o 
  -8   2  15       67.85       70.97     12.30 o 
  -7   2  15       18.95       25.39      6.58 o 
  -6   2  15        6.34       -4.22      4.31 o 
  -5   2  15        3.82        1.59      4.27 o 
  -4   2  15       32.83       25.66      5.99 o 
  -3   2  15        6.09        5.29      7.27 o 
  -2   2  15        3.65        7.28      5.52 o 
  -1   2  15      161.18      162.94      9.66 o 
   0   2  15        3.36        2.03      5.75 o 
   1   2  15        3.25       -6.81      5.71 o 
   2   2  15        4.62        5.37      8.03 o 
   3   2  15       93.15      117.81     10.44 o 
 -11   3  15       58.60       80.11     14.57 o 
 -10   3  15       10.25        1.97     10.63 o 
  -9   3  15       58.33       42.20     11.52 o 
  -8   3  15        1.04        0.51      6.32 o 
  -7   3  15      101.30      106.19     18.26 o 
  -6   3  15       42.93       41.96      5.65 o 
  -5   3  15        6.45        7.75      4.48 o 
  -4   3  15       10.67       10.28      4.50 o 
  -3   3  15        7.25       -3.64      5.12 o 
  -2   3  15        7.49        2.25      5.50 o 
  -1   3  15        3.81       10.55      5.45 o 
   0   3  15      245.68      256.89     12.35 o 
   1   3  15       28.48       22.17      6.94 o 
   2   3  15        0.11       -9.06      6.04 o 
   3   3  15       37.35       44.78      8.50 o 
 -10   4  15        0.03        0.27     10.02 o 
  -9   4  15       19.45       16.44      9.95 o 
  -8   4  15      536.26      595.70     19.55 o 
  -7   4  15      109.34      125.01      8.90 o 
  -6   4  15      171.07      164.03      7.83 o 
  -5   4  15       33.96       33.86      5.34 o 
  -4   4  15        3.27        4.29      4.42 o 
  -3   4  15       39.47       42.15     21.23 o 
  -2   4  15      141.16      127.15      8.89 o 
  -1   4  15      199.02      197.15     10.86 o 
   0   4  15      368.39      375.18     15.08 o 
   1   4  15      306.45      304.96     13.66 o 
   2   4  15       29.21       23.31      7.66 o 
   3   4  15        1.33       -1.98      7.13 o 
 -10   5  15        3.55        2.51     10.36 o 
  -9   5  15       58.51       99.81     15.08 o 
  -8   5  15      188.60      230.43     11.95 o 
  -7   5  15       51.72       58.14     17.09 o 
  -6   5  15      117.88      109.35      8.80 o 
  -5   5  15        3.18        1.45      4.92 o 
  -4   5  15        0.34       -3.17      5.43 o 
  -3   5  15      116.34      120.37      9.36 o 
  -2   5  15        8.37       11.82      5.99 o 
  -1   5  15      135.63      128.40     13.67 o 
   0   5  15        1.75       -2.95      6.28 o 
   1   5  15      246.15      289.91     13.63 o 
   2   5  15      481.80      537.29     19.51 o 
  -9   6  15      103.00      117.34     16.00 o 
  -8   6  15       18.75       19.51      7.36 o 
  -7   6  15       66.77       58.66      9.36 o 
  -6   6  15        4.59       10.89      6.37 o 
  -5   6  15       49.31       39.44      7.27 o 
  -4   6  15      200.39      197.24     15.68 o 
  -3   6  15        1.35       -2.14      5.84 o 
  -2   6  15        8.48       -1.44      6.06 o 
  -1   6  15       49.69       47.10     13.39 o 
   0   6  15        2.84        0.80      6.56 o 
   1   6  15       11.87        0.68      6.84 o 
   2   6  15        2.70        2.66      7.64 o 
  -9   7  15        3.86        0.85      8.44 o 
  -8   7  15       11.21       14.92     10.79 o 
  -7   7  15       68.17       95.33     13.47 o 
  -6   7  15       36.75       36.31     14.13 o 
  -5   7  15       20.16       10.82      6.81 o 
  -4   7  15       18.12       13.66      6.79 o 
  -3   7  15        6.47        2.33      6.70 o 
  -2   7  15        2.92       -0.33      6.14 o 
  -1   7  15        2.87       -7.24      6.42 o 
   0   7  15        0.72       -1.16      6.62 o 
   1   7  15      124.88      155.41     10.88 o 
  -8   8  15        1.29        2.17      7.91 o 
  -7   8  15       12.58        9.95      7.48 o 
  -6   8  15       39.42       54.60     12.50 o 
  -5   8  15       34.54       38.25     11.38 o 
  -4   8  15      108.31      116.62      9.97 o 
  -3   8  15       11.95        7.08      6.80 o 
  -2   8  15       27.54       27.64      7.80 o 
  -1   8  15       28.29       16.53     10.65 o 
   0   8  15       30.11       34.30      8.24 o 
  -7   9  15        0.22        7.11      7.65 o 
  -6   9  15      229.27      268.09     19.64 o 
  -5   9  15       42.09       60.17     12.88 o 
  -4   9  15       23.80       16.83     13.15 o 
  -3   9  15       19.70       20.77      7.81 o 
  -2   9  15       14.53       23.83      8.33 o 
  -1   9  15        6.88       11.22      7.83 o 
  -5  10  15       31.83       55.24     13.79 o 
  -4  10  15        0.23        5.72      7.88 o 
  -3  10  15        1.25       -4.42      7.43 o 
 -10   0  16      130.19      173.10     16.92 o 
  -9   0  16      439.32      485.18     26.16 o 
  -8   0  16       39.11       31.77     11.82 o 
  -7   0  16        5.52        3.97      8.49 o 
  -6   0  16       23.34       -5.27      8.53 o 
  -5   0  16       91.35      114.66     12.33 o 
  -4   0  16      309.58      345.17     19.57 o 
  -3   0  16       90.37      103.18     13.05 o 
  -2   0  16       55.62       56.91     10.26 o 
  -1   0  16      166.80      174.90     14.74 o 
   0   0  16       58.58       42.23     10.33 o 
   1   0  16        5.27       -6.01      9.41 o 
   2   0  16        1.91        9.78     10.43 o 
 -10   1  16        0.29        2.39      8.10 o 
  -9   1  16       26.73       34.02      8.07 o 
  -8   1  16        0.32       -6.39      8.97 o 
  -7   1  16       41.41       37.63      9.87 o 
  -6   1  16       11.75       13.41      6.50 o 
  -5   1  16        0.12       -8.46      5.64 o 
  -4   1  16      130.92      138.35      8.96 o 
  -3   1  16       72.20       68.97      8.22 o 
  -2   1  16       12.69       12.58      5.76 o 
  -1   1  16      255.69      251.92     12.31 o 
   0   1  16       60.48       75.86     11.50 o 
   1   1  16       11.61       11.33      6.89 o 
   2   1  16        7.87        1.79      7.03 o 
 -10   2  16       40.65       44.78     12.74 o 
  -9   2  16      165.51      178.02     16.04 o 
  -8   2  16       50.74       58.60     12.84 o 
  -7   2  16       77.27       95.41     10.92 o 
  -6   2  16       44.81       43.81      6.38 o 
  -5   2  16      228.19      235.83     11.31 o 
  -4   2  16       17.40       13.99      5.97 o 
  -3   2  16       26.84       26.55      7.03 o 
  -2   2  16      147.61      132.85      9.18 o 
  -1   2  16       31.51       18.24      7.22 o 
   0   2  16       63.32       82.19      9.33 o 
   1   2  16       18.91       24.18      7.31 o 
   2   2  16       31.29       14.93      7.46 o 
 -10   3  16       16.75       35.98     12.57 o 
  -9   3  16        0.61        0.58     10.53 o 
  -8   3  16       68.74       73.14     19.79 o 
  -7   3  16       14.79        7.87      6.60 o 
  -6   3  16        0.55       -5.61      4.82 o 
  -5   3  16        3.44       11.58      5.42 o 
  -4   3  16       86.70       87.21      8.92 o 
  -3   3  16       64.33       72.51      8.45 o 
  -2   3  16       25.87       20.81      6.93 o 
  -1   3  16        0.70       -0.75      6.28 o 
   0   3  16      139.19      121.96      9.19 o 
   1   3  16        0.18        2.77      6.78 o 
   2   3  16        0.02       -3.21      7.11 o 
  -9   4  16       48.21       78.11     14.03 o 
  -8   4  16        1.84       -3.82      7.13 o 
  -7   4  16       59.57       89.85     14.03 o 
  -6   4  16        1.39        8.50      5.20 o 
  -5   4  16       21.05       26.39      8.53 o 
  -4   4  16        1.62       -0.83      6.05 o 
  -3   4  16       17.54       10.28      6.18 o 
  -2   4  16       31.74       20.96      6.92 o 
  -1   4  16      108.09      105.55     20.30 o 
   0   4  16       10.04        6.23      6.65 o 
   1   4  16        0.26       -5.22      6.63 o 
  -9   5  16        0.83        7.27     11.04 o 
  -8   5  16       33.89       25.14     11.53 o 
  -7   5  16      246.72      237.25     12.20 o 
  -6   5  16       24.49       24.21      7.14 o 
  -5   5  16        0.32        0.17      8.95 o 
  -4   5  16       10.91        5.79      8.24 o 
  -3   5  16      229.24      204.85     11.25 o 
  -2   5  16        1.16        0.66      6.40 o 
  -1   5  16        0.02        4.72      6.64 o 
   0   5  16      177.45      204.42     11.81 o 
   1   5  16        0.06       -4.39      7.01 o 
  -8   6  16       99.81      142.67     11.48 o 
  -7   6  16       85.37      100.80     13.76 o 
  -6   6  16       60.68       50.42     14.46 o 
  -5   6  16      147.20      147.53      9.90 o 
  -4   6  16        0.21       -2.23      6.40 o 
  -3   6  16       58.23       49.46     12.09 o 
  -2   6  16       81.16      104.08     15.71 o 
  -1   6  16      200.16      211.61     12.05 o 
   0   6  16       28.39       36.21      8.44 o 
  -8   7  16      114.13      117.38     15.54 o 
  -7   7  16      122.90      146.68     10.97 o 
  -6   7  16      545.83      616.48     30.24 o 
  -5   7  16       79.39       89.11     10.34 o 
  -4   7  16       18.08       16.28      7.61 o 
  -3   7  16        0.85        0.17      6.77 o 
  -2   7  16       26.76       13.48      9.12 o 
  -1   7  16       11.08        0.80      7.07 o 
  -6   8  16        9.42        0.51     10.77 o 
  -5   8  16       31.68       34.38     12.54 o 
  -4   8  16        8.39        0.18     12.18 o 
  -3   8  16       18.28       11.66      7.34 o 
  -2   8  16       18.26       20.34      8.13 o 
  -9   1  17      719.88      896.83     39.68 o 
  -8   1  17       55.31       88.30     15.36 o 
  -7   1  17      157.12      170.07     15.12 o 
  -6   1  17       33.97       20.61      6.79 o 
  -5   1  17        9.93       11.92      6.50 o 
  -4   1  17        6.79       14.04      6.34 o 
  -3   1  17        0.23        0.39      6.36 o 
  -2   1  17      218.98      225.06     14.05 o 
  -1   1  17       82.88      116.66     14.01 o 
   0   1  17      224.66      243.00     12.71 o 
  -9   2  17      105.29      156.96     18.62 o 
  -8   2  17      147.94      177.34     17.09 o 
  -7   2  17        0.01        7.72      7.46 o 
  -6   2  17        1.17        8.96      6.85 o 
  -5   2  17       45.22       44.20      7.76 o 
  -4   2  17        0.77        1.84      6.34 o 
  -3   2  17       35.11       35.69      7.40 o 
  -2   2  17      165.95      170.09     10.52 o 
  -1   2  17        1.38       -1.91      6.58 o 
   0   2  17       60.41       61.81      9.14 o 
  -9   3  17        0.53      -10.36     10.43 o 
  -8   3  17       19.92       27.42     12.16 o 
  -7   3  17        4.25       12.01      8.31 o 
  -6   3  17      227.76      252.08     10.23 o 
  -5   3  17       30.06       31.72      7.85 o 
  -4   3  17       61.34       52.28      8.23 o 
  -3   3  17        4.58       -3.71      6.40 o 
  -2   3  17      176.15      186.38     11.40 o 
  -1   3  17       27.01       18.92      7.60 o 
   0   3  17       14.35       16.50      7.48 o 
  -8   4  17      125.28      169.55     17.46 o 
  -7   4  17       26.14       27.73      7.91 o 
  -6   4  17       12.49       16.81      7.52 o 
  -5   4  17       36.91       35.53      8.13 o 
  -4   4  17      150.85      154.67     10.50 o 
  -3   4  17       28.58       27.65      7.41 o 
  -2   4  17      147.45      147.46     10.40 o 
  -1   4  17        9.49       10.40      7.45 o 
   0   4  17       78.83       84.63     10.36 o 
  -8   5  17        0.15       -3.94     10.80 o 
  -7   5  17        8.60        6.10      7.78 o 
  -6   5  17       35.76       41.96     12.06 o 
  -5   5  17      213.74      263.32     12.89 o 
  -4   5  17        3.46       -2.78      6.91 o 
  -3   5  17       30.03       24.95      7.72 o 
  -2   5  17        8.18        4.00     10.16 o 
  -1   5  17      253.35      303.40     14.55 o 
  -7   6  17      264.70      311.38     14.90 o 
  -6   6  17      160.36      173.43     16.31 o 
  -5   6  17       57.36       65.13      9.36 o 
  -4   6  17       81.05       96.67     10.31 o 
  -3   6  17        8.84       16.86      7.77 o 
  -2   6  17      205.20      193.96     11.93 o 
  -5   7  17       86.60      114.42     15.87 o 
  -4   7  17        8.01        8.83      8.26 o 
  -7   0  18       56.79       75.93     15.63 o 
  -6   0  18       31.88       46.44     11.75 o 
  -5   0  18      201.64      233.40     17.05 o 
  -4   0  18       19.12       17.26      9.89 o 
  -3   0  18       14.54       -5.30      9.17 o 
  -2   0  18      104.31      140.04     16.82 o 
  -7   1  18        1.20       -7.00     11.18 o 
  -6   1  18        3.07        6.72      7.98 o 
  -5   1  18       55.91       60.44      9.19 o 
  -4   1  18        1.93       -1.80      6.79 o 
  -3   1  18        7.45        8.27      7.19 o 
  -2   1  18        6.60        5.71     15.68 o 
  -7   2  18        3.78       19.57     12.54 o 
  -6   2  18       17.59       17.25      7.64 o 
  -5   2  18       49.02       54.42      8.75 o 
  -4   2  18      162.53      166.45     10.78 o 
  -3   2  18      164.83      163.28     11.53 o 
  -2   2  18        0.97       -4.39      7.09 o 
  -7   3  18        2.76        3.58      8.08 o 
  -6   3  18        2.25        7.41     10.29 o 
  -5   3  18       85.47       87.92      9.80 o 
  -4   3  18        6.87       -3.98      7.00 o 
  -3   3  18       36.20       30.37      8.47 o 
  -2   3  18       89.83      110.33     11.19 o 
  -6   4  18       57.45       58.91     13.25 o 
  -5   4  18       21.44       16.44      8.32 o 
  -4   4  18       17.18       18.85      8.16 o 
  -3   4  18       13.54       10.01      7.72 o 
                                                 
